# Supplementary material for: Why Some Plant Species Are Rare
Source: PLoS One. 2014 Jul 23;9(7):e102674. doi: 10.1371/journal.pone.0102674 (PMC4108336; doi:10.1371/journal.pone.0102674)
Supplement: Appendix S1 — Ranges per species for 23 abiotic soil parameters including rarity of the species, with c: common species but on the red list due to the trend, r: rare species and on the red list, rr: very rare species and on the red list and rrr: almost extinct and on the red list. (XLSX) [file pone.0102674.s001.xlsx]

## Sheet: Sheet1
	C/N	Ca_H2O1	CaCO3	Cl	C_total	K_H2O1	Mg_H2O1	MHG2	MLG3	MSG4	Electronic conductivity	Na_ CaCl25	Na_H2O1	NH4_CaCl25	NO3_CaCl25	N_total	Organic matter	P_CaCl25	P_citric_acid	P_total	pH_H2O	pH_KCl	Moisture
name	-	mg/kg	mg/kg	mg/kg	mg/kg	mg/kg	mg/kg	cm -bs	cm -bs	cm -bs		mg/kg	mg/kg	mg/kg	mg/kg	mg/kg	mg/kg	mg/kg	mg/kg	mg/kg	-	-	%
Acer campestre	5.55364	3323.07	3.40815	58.2693	8.70527	66.6662	83.2306	38.7325	38.5117	27.278	794.466	35.0444	85.9977	6.19232	20.0749	2044.91	4.57677	1.81257	470.609	293.672	1.70926	1.43243	10.6328	rarity
Acer platanoides	6.16517	2767.62	2.74033	41.2907	8.81535	65.2467	94.8295	49.6424	59.514	19.6233	575.483	21.8928	56.4291	8.1157	26.4355	1722.02	4.04848	2.31676	458.701	454.4	1.40892	1.64148	17.5972
Acer pseudoplatanus	5.93969	3052.25	2.04212	42.2823	10.1468	66.3443	100.515	42.8381	56.7878	25.3881	567.272	27.4681	62.326	10.557	25.8045	2572.52	6.12216	2.78418	406.843	440.217	1.45406	1.68309	14.4165
Achillea millefolium	4.52624	4726.6	3.16642	71.0719	8.86529	109.482	117.145	41.6142	50.3637	31.6587	370.232	34.2834	244.817	4.76948	14.3155	3523.85	7.71261	1.5475	304.831	398.27	1.2791	1.28065	17.1506
Achillea ptarmica	4.53501	7342.65	3.85082	164.887	14.9667	121.237	177.114	40.1436	44.9966	30.8262	403.869	58.7021	231.518	6.07432	18.322	4510.15	13.4927	1.05281	244.733	472.128	1.02161	0.922862	23.3963
Acorus calamus	3.85828	5570.31	3.70191	185.666	11.2341	98.3942	193.595	31.2556	48.8797	28.9682	381.523	90.0561	340.51	9.25079	23.6026	5717.66	13.0692	1.07047	185.622	572.959	0.913745	0.627657	21.829
Adoxa moschatellina	3.28766	2701.91	0.865267	41.2707	14.2926	50.5486	78.0241	38.1835	29.938	29.1291	315.654	27.6088	47.5935	4.18375	16.0207	2088.85	5.24963	0.862203	254.001	135.954	0.719121	0.772106	12.8762
Aegopodium podagraria	6.10162	3706.44	1.48298	64.0918	11.8043	73.9594	90.239	38.8152	43.4874	28.4349	728.488	34.5484	157.361	6.97424	21.7128	2396.18	5.58468	1.43062	258.446	198.405	1.18766	1.1417	13.4137
Aesculus hippocastanum	4.98748	2519.47	1.78138	31.8972	9.84136	54.8371	79.8345	31.5808	38.8664	17.1426	498.973	19.4584	46.8624	9.33632	22.6801	1354.59	3.89692	2.67106	357.153	192.37	1.31395	1.47305	9.19485
Aethusa cynapium	3.88125	3507.26	1.20466	86.6657	6.62456	135.582	83.7876	32.3247	37.207	43.2014	745.357	42.7718	431.681	3.91918	19.8056	2370.34	4.6262	1.54643	248.569	291.488	0.697776	0.565184	11.4013
Agrimonia eupatoria	3.73483	4532.47	2.72975	60.6522	6.1606	89.9139	97.0011	39.7378	44.2724	28.9814	521.012	25.8086	165.608	3.7094	14.2004	3110.67	5.81705	0.665495	225.461	351.114	0.524096	0.507135	15.9056
Agrostis canina	6.87946	9617.25	2.16015	134.131	17.0947	136.925	331.007	71.7575	104.586	43.1843	602.264	83.1337	195.895	11.3889	14.2883	7660	23.4881	1.92968	311.887	1049.57	1.06895	1.08063	35.6833	c
Agrostis canina ag. (incl. A. vinealis)	9.18111	7836.63	1.24269	81.4257	3.14729	129.416	237.396	123.899	172.702	67.9101	817.603	94.0146	190.016	14.4906	18.805	808.923	12.3037	3.4929	284.92	118.76	1.27076	1.33416	42.2999
Agrostis capillaris	9.84681	5700.48	3.05898	69.9373	12.4583	125.147	163.236	72.5789	99.9205	48.0335	668.893	45.492	196.132	10.7731	17.4781	4993.22	11.075	3.23367	376.575	484.594	1.84052	1.90464	26.9146
Agrostis gigantea	5.9178	5988.83	4.03595	192.949	10.3993	130.481	238.182	60.4145	74.2587	54.2192	599.545	69.3103	269.298	9.49416	26.7638	8411.41	16.1494	1.17252	282.513	638.53	1.43278	1.42836	32.0728
Agrostis stolonifera	7.3736	8654.56	5.11356	685.076	15.6173	137.368	269.89	59.7288	79.8027	55.3702	513.253	110.606	383.099	8.02808	19.8887	9381.6	20.1452	1.57376	441.196	907.824	1.99534	2.26276	32.9193
Agrostis vinealis	8.65484	1971.13	1.23432	30.7698	3.98607	53.4228	51.4878	64.1754	81.6952	72.885	905.819	26.0111	45.3861	7.56569	7.06116	2228.21	6.24864	1.01879	193.792	399.069	1.29775	1.4404	10.0123
Aira caryophyllea	4.79198	3285.4	2.36321	27.306	7.47454	84.4749	104.337	47.1857	53.8679	31.8831	211.339	17.4123	187.89	3.3094	9.58547	2144.8	4.27008	1.23176	246.179	274.87	0.998236	1.06833	13.8188
Aira praecox	6.7794	2250.06	2.09752	32.8437	4.33526	49.8332	81.7543	57.1771	58.0222	31.4313	193.845	22.9164	75.5549	3.90341	11.0873	1782.29	4.42876	1.47398	228.502	287.481	1.82448	2.21256	11.8214
Ajuga reptans	6.41617	9218.2	2.1541	57.3348	17.0522	96.3105	174.67	66.3856	75.4472	50.2847	694.935	40.8585	135.15	6.38901	28.8364	6358.61	13.8499	1.68065	244.003	494.019	1.19911	1.4383	31.4644
Alisma lanceolatum	2.96551	4143.87	3.55724	191.82	12.2964	64.3144	214.816	31.8434	44.7937	37.205	330.831	101.341	389.677	5.97847	15.6022	5772.58	14.6937	0.885605	204.66	344.843	0.778562	0.53079	21.7456
Alisma plantago-aquatica	4.03538	5504.22	3.52144	204.395	11.6748	98.1909	201.371	32.9953	44.8844	37.3085	409.41	95.3194	374.949	10.9352	28.4	5230.33	11.5454	1.51422	203.689	525.619	0.950735	0.661966	20.8982
Alliaria petiolata	4.93572	3075.67	1.17013	60.7524	9.34935	66.2509	79.8295	33.9302	34.3458	20.2832	661.641	33.7242	87.5396	5.31289	15.9931	2381.43	5.04824	1.06436	276.341	365.53	1.27155	1.12703	11.378
Allium oleraceum	5.92254	3785.79	2.4272	48.0961	7.74972	78.0426	94.2711	38.9934	42.3774	40.9805	371.41	23.4303	127.377	5.22655	28.8669	3096.78	6.29019	1.08123	278.769	461.054	1.00379	0.544903	14.1492
Allium scorodoprasum	7.76479	2470.81	1.0558	33.3151	10.6271	48.4397	69.3045	27.7353	24.4252	17.2395	1058.45	31.1875	50.0495	4.37781	16.5312	2432.56	5.46659	0.872364	390.286	353.615	1.3305	1.01747	10.6484	r
Allium ursinum	3.45448	2484.22	0.901387	28.7166	13.1876	48.377	64.3204	26.946	19.9319	22.2346	639.952	14.0758	34.7235	5.15815	15.0659	1061.29	2.49292	0.889253	390	193.075	0.801023	0.99583	10.0427
Allium vineale	6.7372	4815.06	1.94836	68.6518	8.73638	107.855	120.233	39.5333	44.9306	38.1779	613.472	32.603	268.736	5.42601	27.4985	3235.75	7.0355	1.1796	251.353	387.857	1.06193	0.750601	16.3682
Alnus glutinosa	5.63788	5896.37	1.92611	135.116	15.8809	89.2311	314.278	72.6693	91.9695	62.8579	561.708	102.957	125.61	10.0275	24.8072	4075.25	13.9114	1.96947	267.303	504.117	1.14496	1.09582	22.5125
Alnus incana	6.68598	4370.47	2.76349	69.9593	15.7425	91.236	175.532	61.8752	82.024	54.9305	601.665	49.2003	93.1694	10.3023	33.3992	3513.55	9.07538	2.70409	502.07	304.113	1.49414	1.63215	21.3439
Alopecurus aequalis	4.59771	6996.27	5.35697	220.573	15.891	123.45	190.475	36.2539	50.533	38.7123	446.122	47.4053	438.353	6.71895	22.1215	7553.29	12.0956	1.19136	283.588	628.334	1.16148	0.917905	27.5308
Alopecurus bulbosus	2.17824	4317.05	2.19122	608.605	10.2995	68.1221	118.802	23.1107	26.6472	29.4893	449.012	95.2834	324.568	4.31777	9.14726	2954.45	6.16227	0.798268	165.887	291.623	0.933589	1.0272	17.7842
Alopecurus geniculatus	2.73456	5213.76	2.10787	440.954	10.4263	87.2176	141.118	31.6502	49.0859	37.1223	332.774	105.655	371.369	4.15621	9.14961	7017.15	11.5293	0.691765	165.579	377.296	0.721991	0.552239	23.5965	rr
Alopecurus myosuroides	2.3485	3113.24	1.18463	82.6911	7.33887	99.6473	83.2033	22.8773	24.801	40.5624	751.52	56.4747	403.191	3.28143	10.6285	2567.11	4.49111	1.25823	227.179	241.325	0.475475	0.540789	10.9533
Alopecurus pratensis	5.31234	7110.49	1.17984	91.2917	13.429	113.215	96.0785	35.2163	44.8338	48.0429	510.112	41.5848	319.046	4.59811	16.6404	3753.71	8.19603	0.76054	160.032	303.998	0.664844	0.542763	24.3604
Althaea officinalis	3.65642	5553.65	2.0823	596.175	14.7023	98.3176	157.896	33.3715	39.9433	32.7415	752.3	86.7648	431.412	6.14628	17.392	3993.13	8.69093	0.978752	376.044	264.186	0.937889	1.19684	17.5393
Amelanchier lamarckii	6.11972	2437.32	2.23778	41.3996	11.1917	61.2572	95.3975	57.444	75.4777	41.5623	533.922	29.4957	56.3034	8.50592	25.0317	2583.9	6.1691	2.03491	403.874	422.666	1.231	1.32942	15.1017	r
Ammophila arenaria	4.03258	2268.64	2.34973	527.592	4.78197	59.4165	99.4357	60.196	68.0329	31.3383	212.563	25.4761	321.034	4.50912	13.306	1699.97	4.13905	1.42225	240.504	292.917	1.84412	1.9336	11.3027
Anagallis arvensis	2.5258	4503.16	2.08637	108.958	7.87419	155.931	114.062	38.1168	42.5814	42.4489	677.974	46.0909	476.032	3.33719	15.5589	2751.92	5.09507	2.02558	418.754	531.078	0.745244	0.818871	12.8935
Anagallis arvensis s. arvensis	3.49235	4604.37	2.32455	638.211	6.99885	163.848	106.602	35.5162	39.4805	39.8985	552.233	47.8861	481.886	3.34124	17.1612	2693.75	5.44273	2.29334	374.822	560.34	0.931211	0.995538	12.257
Anagallis minima	3.31897	7159.19	5.17677	629.251	6.59744	108.191	267.799	47.2291	53.6714	41.5804	301.862	65.497	426.142	4.48457	9.97654	3019.4	7.95587	0.673771	262.5	256.266	1.48019	1.3114	15.5284
Anagallis tenella	3.38473	5758.01	2.50273	436.678	7.84042	95.0084	120.632	33.9164	52.3813	31.6887	405.156	70.1513	254.318	3.73652	12.0023	3171.43	7.9579	0.974765	170.365	278.345	1.18864	0.866374	12.0956	rr
Anchusa arvensis	4.57885	3721.6	3.30646	92.9425	5.65223	112.66	133.182	55.3974	57.3791	37.1397	371.64	29.3694	351.578	2.62697	17.9276	2442.28	5.47435	2.79868	468.989	515.786	1.30685	1.35127	12.4332	rrr
Anchusa officinalis	6.10222	3406.31	2.3166	95.5976	5.6919	107.448	107.917	45.3192	47.9682	35.3174	386.415	27.7965	269.799	4.65282	32.2407	2210.33	5.33225	1.57119	443.562	408.655	1.21487	1.13412	12.4008
Andromeda polifolia	3.71005	2653.32	0.308489	20.0469	10.1979	62.5476	173.574	95.9335	147.063	35.1324	828.282	69.2105	61.0217	9.77115	5.72145	3962.64	18.111	2.03402	178.409	360.699	0.458701	0.750357	18.7748
Anemone nemorosa	5.42761	5818.88	2.42961	41.2492	17.2838	66.0778	152.251	65.8209	75.1642	57.2323	560.79	27.2391	68.7938	7.65494	29.9832	3897.74	7.67583	2.71588	432.393	171.649	0.993506	0.973403	25.6522	r
Angelica archangelica	3.15215	6691.12	2.38511	223.471	18.0035	128.396	179.407	44.6919	58.894	41.3835	678.031	96.9893	382.646	5.30618	18.2667	4814.57	9.72255	0.747151	170.443	290.341	0.879882	0.942263	26.2368
Angelica sylvestris	5.29182	7883.71	2.47974	182.626	14.6484	87.5781	220.472	56.0387	67.2106	45.6441	534.298	94.3848	191.76	7.47838	29.2809	4332.42	10.3313	1.4812	191.934	344.058	0.966121	0.889567	24.0398
Anisantha sterilis	6.16016	4172.38	2.60222	71.4465	7.9329	114.276	129.214	38.2066	42.8391	31.045	720.361	36.8668	330.28	5.87886	27.6088	3412.03	7.12113	1.85566	455.999	541.122	1.05656	0.838154	14.8836
Anisantha tectorum	1.4593	3304.3	3.32795	63.5618	4.96254	91.0981	121.082	65.8611	56.3198	34.1904	173.035	19.3219	377.392	2.78705	21.1118	2028.1	4.75381	1.98413	340.247	351.674	0.572769	0.847229	13.7278
Antennaria dioica	7.35199	2302.8	1.92688	20.5781	9.39471	52.6756	85.4676	52.8037	62.2562	39.1148	397.946	22.4117	46.6816	5.0909	7.79409	2303.38	4.66072	0.54036	174.314	284.298	1.4323	1.69548	12.6963
Anthemis arvensis	3.54487	4457.44	1.87915	69.0766	8.46035	133.746	113.883	31.2327	41.7144	36.2692	474.138	26.4424	483.603	2.41886	11.042	2390.13	4.85612	2.70101	352.619	421.908	0.968335	1.32574	11.5353	rrr
Anthoxanthum aristatum	6.26183	4016.49	2.43713	73.946	8.37702	105.425	112	42.1835	64.7488	48.8601	578.648	21.5454	249.43	2.58582	13.3005	2853.68	5.43897	2.75318	436.856	478.951	1.22185	1.40416	12.5229	r
Anthoxanthum odoratum	7.81189	9094.02	2.84871	140.719	16.5576	127.424	218.928	65.1404	85.6859	38.4926	451.96	70.6245	219.701	7.76377	12.7158	6976.23	17.2155	2.12433	314.307	553.953	1.38322	1.43117	33.1626	c
Anthriscus caucalis	5.43778	2559.17	3.29454	61.2544	5.59951	87.4263	98.1832	37.8569	38.2956	33.8934	498.966	34.8831	176.725	7.12742	27.9385	2002.23	5.08483	1.16308	420.834	383.807	0.700856	0.718128	10.8161
Anthriscus sylvestris	6.9178	5028.87	1.68464	103.259	10.3795	97.6112	98.8663	39.2068	46.1302	39.1787	848.107	60.2289	272.53	6.09453	26.1528	3201.47	7.15232	1.43457	180.227	289.5	1.31075	1.01144	17.1126
Anthyllis vulneraria	1.47131	3305.39	5.93392	406.744	7.06397	82.1923	116.595	62.5514	52.8783	37.5433	158.756	17.6458	306.755	3.43875	10.709	1903.26	4.80592	0.461212	228.031	305.406	1.37443	1.28837	15.196
Apera spica-venti	3.57599	3792.21	1.96611	78.0788	7.44549	115.64	99.8546	30.3829	39.9535	41.7257	542.251	32.2468	389.733	2.88068	11.3364	2457.4	4.47619	2.64239	323.817	403.347	0.967747	1.08287	10.7422	r
Aphanes arvensis	3.22242	4018.93	2.46712	73.6556	6.79217	112.366	101.941	30.0875	39.5511	41.4433	557.135	29.8303	423.373	2.95268	10.3526	2303.67	4.32375	2.65442	214.684	339.406	0.876961	0.995603	11.5794
Aphanes inexpectata	4.83007	4234.95	2.13933	52.4901	8.33292	114.047	111.009	45.9521	115.048	53.394	351.215	19.656	186.787	2.62248	12.4614	2611.1	5.07455	3.32645	321.971	398.057	1.11625	1.43066	13.6052	rr
Apium graveolens	3.60088	7143.8	2.43135	627.71	8.96791	104.565	242.034	36.0818	39.9416	41.4948	527.804	93.8919	371.07	6.00855	19.1693	6816.05	7.68821	1.43816	286.537	599.502	0.805333	1.16721	16.973
Apium nodiflorum	4.6295	7645.1	4.30755	411.102	16.6187	118.568	206.053	53.7254	66.4757	54.9831	757.237	78.5821	445.812	6.25751	24.5527	6725.26	17.4466	1.30164	206.862	580.397	0.839749	0.853143	27.0229	r
Arabidopsis thaliana	4.76864	4633.85	2.31877	63.634	8.76145	115.733	135.441	65.0846	57.8569	39.6056	361.549	23.4357	255.799	3.23798	13.4487	3073.2	6.69828	3.19593	439.573	508.263	1.19917	1.52792	16.3626
Arabis glabra	6.56981	2897.39	1.52568	48.0924	6.61068	99.0544	115.792	56.877	77.1011	41.0622	328.977	19.6266	188.008	6.05584	24.9499	2424.28	5.51999	1.68461	392.271	392.101	1.22675	1.89044	16.4035
Arabis hirsuta	2.63473	2279.85	3.67589	38.7585	5.98157	49.1406	59.7815	40.785	41.9518	35.9829	243.073	20.2572	47.7829	6.24733	13.381	1457.08	3.57017	1.1233	161.935	225.901	0.718046	0.655347	11.3349	rrr
Arabis hirsuta s. hirsuta	5.73002	2952.14	2.74697	42.5397	4.54264	83.6239	92.53	57.7858	66.5806	32.7791	269.943	29.7455	323.126	4.53986	12.2912	1617.09	4.19507	1.78579	203.27	257.757	0.970443	0.897686	12.2849
Arctium lappa	5.6869	4431.91	2.84914	105.266	13.3972	107.668	128.586	39.6355	46.1561	41.7128	897.008	67.3787	197	6.99	23.2576	3617.68	7.57196	1.02571	270.78	401.999	1.33595	0.986651	18.9503
Arctium minus (excl. A. pubens)	7.08503	4183.32	2.82715	76.5323	6.81964	119.508	87.2543	38.7521	45.1936	35.5259	649.157	35.5808	347.855	6.04402	23.1195	3065.55	6.34486	1.07863	295.484	467.592	1.23393	0.779185	12.3341
Arctium pubens	6.43286	3565.99	2.38069	131.72	7.66435	108.709	101.664	38.523	43.7012	33.4393	934.981	86.4801	255.181	6.98774	23.0125	3029.52	6.60682	0.887563	397.881	504.569	1.31283	1.1619	12.9707
Arenaria serpyllifolia	1.93818	4261.6	3.66697	264.029	6.42444	114.214	129.922	64.694	57.264	29.4582	199.045	21.8669	0	3.43418	11.8015	2221.18	5.53826	1.56583	294.557	363.185	0.710249	0.731265	14.4231
Armeria maritima	1.9909	7954.48	2.3776	583.108	13.3034	185.956	249.893	46.4093	52.6737	31.0779	228.317	134.86	341.805	4.4688	13.1672	2716.63	9.15693	0.577278	164.016	385.45	0.887281	1.18161	30.2288
Arnica montana	5.78872	2726.63	1.11175	14.5475	10.5297	53.3281	100.68	59.1396	90.3448	29.046	818.638	25.2203	53.4068	4.31452	5.58134	3163.29	6.40654	0.651358	125.972	259.471	0.602473	0.8228	16.075	r
Arnoseris minima	2.96514	3545.04	1.23754	72.7796	10.7159	89.7328	92.186	30.521	43.4324	44.5576	518.487	26.1605	387.131	2.77194	8.3686	2491.03	4.4863	2.39748	219.045	284.031	0.672996	0.715831	9.60998	rr
Aronia x prunifolia	7.34773	5447.73	1.77525	104.952	17.0409	72.037	302.782	74.5589	105.814	49.8522	894.185	80.4909	94.7853	16.3611	27.2167	4328.92	12.2942	2.3823	231.424	396.898	0.915278	0.834855	40.736	rrr
Arrhenatherum elatius	6.16879	5300.97	1.9768	67.3635	8.91887	98.928	100.003	37.222	45.7009	48.6162	606.164	42.0399	291.73	5.15479	17.6763	3363.75	7.52199	1.34932	204.336	334.047	1.20641	0.976397	16.0282
Arrhenatherum elatius s. elatius	4.66295	3677.52	2.28107	76.0593	8.13419	91.8016	88.9086	28.7868	34.5983	45.3204	573.809	43.9158	351.584	4.85749	18.7047	2949.83	6.90119	1.42861	198.84	300.488	0.781071	0.759953	12.7592
Artemisia campestris s. campestris	1.67795	2553.41	2.13189	29.1494	4.62025	64.8722	73.7295	31.5977	39.496	22.8903	130.193	13.2685	91.2917	3.86858	12.2608	1435.53	3.45674	1.2749	186.417	247.65	1.17695	1.00933	8.90779
Artemisia campestris s. maritima	1.08369	2991.33	3.68247	797.815	5.76258	71.1849	101.092	68.3012	55.6671	28.9741	128.021	15.0707	117.882	2.89837	11.0947	1860.84	4.34037	2.0656	262.648	315.861	0.633219	0.795605	15.5606	rrr
Artemisia vulgaris	5.96376	3770.17	2.2907	171.826	7.93515	113.648	113.514	37.3838	45.4175	46.2337	616.068	54.6002	315.864	6.10919	23.4795	3188.33	6.34054	1.7543	308.248	440.156	1.2228	1.17138	14.6758
Arum maculatum	3.50336	2270.19	0.844625	31.1244	10.4563	45.3976	55.9064	31.2099	23.6541	23.6839	469.679	17.1817	38.8568	4.04011	14.6969	1212.4	2.94535	0.827446	270.859	134.644	0.77628	0.834636	9.33767
Asparagus officinalis	5.18164	3789.95	5.07728	488.953	9.19827	99.0311	214.984	80.8361	85.8361	67.7023	500.249	81.8268	236.986	7.8839	29.5233	2551.77	5.83623	1.49006	504.832	338.689	1.8077	1.62701	19.0746
Asparagus officinalis s. officinalis	5.75766	2771.06	1.73772	61.462	5.8903	81.3473	95.3305	44.1763	46.7685	36.15	389.822	38.2474	200.987	6.15863	23.0284	1858.24	4.48931	1.27542	267.632	282.567	1.13855	0.961805	12.8648
Asparagus officinalis s. prostratus	1.27264	2749.24	1.67676	37.1772	5.80168	67.8295	104.694	51.5471	43.1108	29.0478	167.098	19.9821	143.129	4.48242	10.0243	1816.37	4.31106	1.7735	193.39	288.945	0.728597	0.832881	14.4224
Aster tripolium	2.99175	6989.41	2.12738	590.474	13.3627	112.555	228.752	28.9126	30.5373	45.0973	690.559	108.669	317.154	6.64294	22.2385	3785.73	7.1266	1.6475	143.997	367.884	0.822976	1.16919	20.5731
Athyrium filix-femina	4.7356	3711.89	2.09269	59.2683	14.4203	70.1353	147.339	47.9056	60.4572	40.159	323.354	40.3481	74.6867	7.709	21.0745	2884.47	7.46135	1.51674	244.779	233.708	1.01988	1.02011	18.1066
Atriplex littoralis	1.95978	7775.09	2.48996	671.737	9.76522	152.617	290.766	30.9973	35.8535	39.0149	487.481	141.467	476.537	4.24884	27.7759	3153.79	6.10045	1.65003	193.771	526.481	0.876241	1.23458	21.1092
Atriplex patula	5.02406	4477.72	2.02055	580.038	10.6762	132.666	119.558	37.3378	47.5126	52.9962	617.68	61.4141	420.956	5.00775	16.6137	4292.32	6.67454	1.599	247.086	523.677	1.29661	1.35556	18.2114
Atriplex prostrata	4.37594	6720.45	2.66993	691.789	16.4807	134.861	179.35	40.6421	48.4686	58.6392	848.086	125.308	457.346	7.46417	24.7728	5598.25	10.1257	1.53275	242.443	622.896	0.997809	1.33696	27.8904
Avena fatua	4.45905	3440.39	2.3036	298.131	8.66171	126.141	96.8873	30.3421	37.8088	49.6303	767.15	45.6709	474.3	3.04782	13.1871	2542.41	3.86889	2.88972	191.494	307.312	1.11535	1.02483	10.3486
Avena sativa	6.80639	4800.2	3.8998	88.9076	9.95679	135.671	139.491	38.4959	72.9055	40.1023	836.411	33.2155	430.095	2.36483	14.7841	3217.21	6.21587	2.94871	520.294	718.911	1.81066	2.05657	14.6978
Ballota nigra	6.01138	2445	2.05589	62.6148	5.53572	74.7532	72.6914	26.3981	30.3638	20.9257	781.264	37.2971	152.664	4.56498	24.1019	2550.04	4.40129	1.12791	300.428	544.595	1.19278	1.03486	9.02117
Ballota nigra s. foetida	6.94291	3125.68	4.0565	150.772	5.6335	126.971	76.9868	35.1789	39.5365	25.5528	632	42.3041	330.83	6.72094	27.3332	2308.65	4.20619	1.00352	396.75	631.531	1.33727	1.09821	11.6305
Barbarea stricta	4.07652	7766.22	3.96188	132.714	17.9913	128.089	298.881	69.3908	92.2018	65.6773	882.478	127.379	365.316	11.5727	24.8693	9162.62	21.7988	1.60427	388.578	626.608	0.943078	1.00756	35.5873
Barbarea vulgaris	7.54214	7398.62	4.06633	409.099	15.5803	109.961	172.733	51.9755	65.9588	66.3889	886.058	101.67	354.833	10.1359	31.4009	6617.43	10.4062	2.06861	410.424	844.315	1.05833	0.937182	36.2584
Bellis perennis	2.15382	5706.26	1.6633	430.357	9.74035	108.985	100.777	29.605	35.8292	24.8387	455.224	50.4665	340.381	3.75522	9.27501	4121.98	9.67825	0.730607	235.758	418.005	0.667419	0.580456	16.7269
Berberis vulgaris	5.47173	2397.88	1.51295	45.7552	5.78114	60.18	82.8938	33.577	35.3212	31.1054	653.083	35.767	83.2611	5.43237	28.9237	1997.09	4.68505	1.99134	263.707	306.401	1.95202	1.92434	11.682
Berteroa incana	4.02423	7050.36	3.95672	68.1857	10.1777	105.738	112.124	39.9837	56.3579	53.4769	294.114	26.5947	281.209	3.00154	11.5423	5576.68	16.6359	2.13731	296.638	356.327	1.32426	1.60735	35.5446
Berula erecta	3.92122	4955.96	3.33634	232.575	11.4175	94.7843	187.636	31.228	45.0803	31.5305	512.748	87.2711	374.775	9.75542	27.0746	5877.94	13.8904	1.08511	197.638	569.438	0.891057	0.679011	22.3293
Betula pendula	8.06545	2549.65	2.07441	57.0834	11.2968	68.0072	101.057	64.4964	83.8372	49.7518	639.436	37.3122	61.6005	10.6958	25.0836	2710.87	7.0782	2.49359	353.064	429.833	1.38253	1.43124	15.6566
Betula pendula + B. pubescens	7.46925	3446.5	2.47902	111.342	9.13371	79.1844	141.42	72.5658	89.7404	70.0236	613.703	53.2221	122.797	7.43152	26.5025	2754.88	9.45894	2.78536	355.089	348.098	2.02266	3.42006	13.612
Betula pubescens	8.12363	3984.39	2.16073	82.4458	13.6896	80.7894	220.469	88.9826	124.571	59.4315	669.932	96.9714	100.157	10.1263	29.0538	4531.37	17.3821	2.50412	333.766	565.232	1.33936	1.31724	23.7795
Bidens cernua	4.90996	6646.93	4.84661	239.913	13.7018	97.6924	209.386	27.8377	38.1156	32.4431	445.407	83.7639	370.016	8.62873	27.926	5808.71	12.5531	1.24475	245.776	521.203	1.4135	0.97221	23.5981
Bidens connata	4.90359	6769.76	5.33077	247.699	13.3615	100.219	210.203	37.4687	52.4433	39.7199	523.192	89.9805	413.034	7.9994	28.8832	6523.57	15.4284	1.04629	242.627	590.076	1.10139	1.05001	24.4902
Bidens frondosa	4.91095	7769.43	4.81189	236.318	16.3173	115.193	191.707	51.2608	69.2455	52.943	724.435	81.7217	431.837	10.5568	29.9192	7565.57	13.2755	1.62318	328.99	341.708	1.40968	1.38724	29.0329
Bidens tripartita	4.89343	8122.55	5.65014	364.548	16.4642	135.396	264.352	52.0935	71.3084	52.3525	543.16	99.7831	440.439	8.56106	27.2267	7735.52	13.7245	1.77073	360.336	502.236	1.48905	1.6999	32.3214
Blackstonia perfoliata	2.2709	7518.46	4.1388	542.022	10.5239	84.118	234.803	34.3244	35.7806	41.4194	349.71	99.0712	358.639	5.23584	12.7183	3886.39	8.28084	0.774042	400.175	241.419	0.968127	1.31216	15.017
Blechnum spicant	5.92384	2434.22	1.95415	39.276	15.5816	54.1833	79.2084	55.937	63.2796	45.7474	599.704	22.6678	61.6274	9.07602	20.2997	1996.58	4.88372	2.37855	307.67	399.036	1.14419	1.17517	11.7739
Blysmus compressus	2.20594	4863.91	5.14701	550.196	9.43097	102.459	130.275	28.242	24.1018	33.4065	377.315	51.4057	228.007	3.79747	7.46381	3171.06	6.11732	0.683848	353.176	259.247	1.02954	0.831294	9.85823	c
Bolboschoenus maritimus	4.6326	6473.11	3.88678	612.775	15.9048	87.1772	185.552	43.0297	50.7015	43.6644	558.462	92.5991	360.799	7.28424	26.5523	7998.86	18.9911	1.18347	349.323	667.646	1.09124	1.45266	28.3336	rr
Botrychium lunaria	6.4545	2876.08	4.91766	36.4256	8.14237	67.6004	89.2967	56.32	52.9472	38.7695	234.721	22.5599	62.3094	4.97625	11.8404	1700.8	3.79867	0.83246	235.039	222.66	1.84133	1.74695	14.982
Brachypodium pinnatum	1.4734	3278.54	1.83518	29.9027	6.77108	70.2651	93.001	41.0254	37.1031	45.0109	454.897	16.2126	298.48	3.65655	18.1153	2070.79	3.92682	0.496397	170.744	286.289	0.523899	0.559104	8.97609	r
Brachypodium sylvaticum	4.49071	2716.59	2.63273	37.602	10.952	47.1794	68.8878	35.3784	28.6082	30.2557	668.932	41.4514	51.9669	5.24672	16.799	1502.82	3.83332	1.67986	251.83	160.284	1.41841	1.05366	9.19653
Brassica napus	5.20698	5049.45	1.87637	93.0418	14.6668	110.413	125.846	38.1773	48.7563	50.4783	889.795	59.3867	394.606	5.98731	24.6529	5500.82	11.3741	2.88003	249.542	339.566	1.20356	0.901098	32.8204
Brassica nigra	4.89283	3742.62	1.89762	183.46	11.8656	107.344	99.1401	40.6429	50.2108	56.0944	741.084	66.0327	410.768	6.59976	25.2404	4416.68	8.82751	1.28817	273.22	415.385	0.812194	0.772278	19.9312
Briza media	3.8509	5688.49	3.33714	60.8674	17.2344	75.5741	166.948	60.9707	65.4543	35.6559	342.684	25.1198	150.894	5.09998	10.3054	6774.58	10.8536	0.591834	178.727	283.697	1.36795	1.21691	31.4
Bromopsis erecta	1.41062	4146.87	2.21343	63.6412	5.16474	135.815	93.261	72.5917	72.8692	36.8564	391.276	15.8223	350.841	4.03708	9.23276	3954.86	5.61888	0.497815	360.237	318.852	0.625493	0.457031	10.5053	r
Bromopsis inermis	1.91651	3940.42	2.00459	100.376	6.67801	121.329	78.9854	33.6687	37.6009	42.5781	426.409	28.0577	404.16	4.03383	17.9938	3167.42	5.62423	1.262	245.964	317.879	0.47328	0.525594	14.0994	rrr
Bromus hordeaceus	2.56753	9154.07	2.723	469.563	11.8131	190.722	155.858	62.7329	67.5866	40.2373	429.138	50.6101	428.834	4.93319	10.9949	5709.9	13.4984	1.15269	407.266	617.346	0.985351	1.124	24.3104
Bromus hordeaceus s. hordeaceus	3.19498	7276.57	1.93075	117.115	11.8973	173.136	171.056	53.7898	60.4772	30.4317	444.124	49.1309	358.704	5.14891	14.7291	5218.49	12.0245	1.18469	388.832	582.028	0.945672	1.05872	21.3706
Bromus hordeaceus s. thominei	1.23141	2230.08	1.6178	31.7543	4.91731	62.9822	88.7373	62.647	48.9247	36.6589	90.069	15.6199	93.1426	3.26883	7.51313	1621.09	4.09357	1.58206	237.923	272.333	1.16887	1.19723	10.1592
Bromus racemosus	3.31327	5102.77	1.5419	118.221	13.6342	97.3809	112.94	29.0191	31.7247	47.5103	410.775	44.0543	182.979	4.43454	24.0478	5140.79	12.7056	0.483003	109.382	477.041	0.508009	0.4636	21.1373
Bromus racemosus s. racemosus	2.08328	5397.52	1.46651	503.888	11.8223	96.1803	91.9497	26.6336	31.7486	25.0479	359.073	67.956	411.9	2.87213	7.37942	5186.28	6.54978	0.853192	225.48	409.441	0.627152	0.612689	23.6268	r
Bryonia dioica	5.19833	2712.93	1.69781	61.9362	5.91174	73.2469	91.1426	35.0622	39.6548	30.5148	762.786	38.0188	118.084	5.77523	24.987	2562.39	6.0229	0.894496	419.575	407.513	1.36429	1.14703	12.5478
Butomus umbellatus	2.91861	4804.05	3.06335	209.13	11.3848	71.1793	171.504	19.8396	24.6881	25.1502	326.987	86.8349	328.356	6.04082	25.2735	4750.43	10.844	0.998956	190.14	435.368	0.60382	0.357109	18.6187
Calamagrostis canescens	5.84394	8891.08	2.10395	118.335	14.1205	111.408	297.75	72.1206	100.161	48.4046	495.861	90.955	167.459	9.38463	28.613	5115.9	16.7997	1.94619	188.081	745.778	1.03277	0.954618	31.3738
Calamagrostis epigejos	7.73652	4460.61	3.33541	510.207	11.2673	114.496	228.169	92.6259	92.9585	72.6603	460.592	88.4744	375.312	7.29982	25.3065	2973.28	7.59732	1.65167	311.267	386.09	1.92025	1.91235	19.451
Calamagrostis stricta	3.08392	4876.76	1.58225	96.924	8.47157	126.101	154.443	21.6158	33.1467	16.258	310.935	65.2777	251.016	5.77541	11.0803	3007.91	11.734	1.16577	159.151	623.305	0.499746	0.451734	16.9259
Calammophila baltica	1.78232	2502.42	2.17946	746.953	4.42101	82.8571	113.418	59.8335	54.5925	80.7648	233.496	35.05	441.918	6.06097	24.4325	1654.29	4.15117	1.57568	259.565	302.494	0.693976	0.771979	10.5999	rr
Calla palustris	6.1408	7833.4	3.51516	253.046	12.459	137.333	191.768	45.7396	66.8872	36.4189	492.72	92.3174	437.843	9.87735	21.9459	6185.8	13.7953	1.75506	177.794	583.595	1.65914	1.27371	25.4236
Callitriche obtusangula	2.57643	5871.25	1.73408	276.201	12.7191	98.5008	198.602	30.1681	41.3777	35.3338	353.264	87.0255	403.779	4.87428	18.4027	4610.01	12.6454	1.14091	136.315	499.452	0.791732	0.32688	17.4662
Callitriche platycarpa	5.98721	7897.31	3.11005	283.511	14.0002	135.792	220.746	39.3899	50.9004	40.5631	405.157	92.1521	435.772	8.07393	24.0425	5352.62	13.2488	1.60214	243.892	479.238	1.18962	0.9494	20.5398
Callitriche stagnalis	4.74021	8267.31	4.4118	365.743	12.2816	130.861	251.753	44.7916	60.599	44.7314	717.827	96.3256	459.07	7.42588	24.5985	6490.24	15.2157	1.52667	269.237	489.583	1.61005	1.8645	24.6867
Calluna vulgaris	8.88594	2012.99	0.969543	23.4249	11.5397	63.6313	92.4738	75.8167	95.7334	50.1026	1106	46.7439	55.332	10.3814	7.33103	3197.32	8.94698	2.17393	184.798	457.404	1.22818	1.32987	15.9006
Caltha palustris	4.66458	5305.25	2.53269	172.118	10.5494	110.276	212.327	42.0852	56.7267	33.8699	507.922	91.5549	272.91	8.93588	29.8828	4912.74	13.4913	1.20791	166.848	665.621	0.683091	0.577885	19.7542
Caltha palustris s. araneosa	2.60554	7573.42	2.19513	235.231	12.8187	103.101	152.685	49.4527	63.162	40.2995	651.223	87.5069	457.8	5.47315	18.6482	5335.37	8.93655	1.63388	150.574	256.259	0.445689	0.597127	23.0952
Caltha palustris s. palustris	5.54927	7231.08	2.33792	176.668	11.5866	123.09	218.603	51.7556	71.9202	38.1028	508.681	80.0362	321.368	8.17178	26.5762	6325.21	15.3943	1.08275	168.862	631.732	0.866275	0.650404	24.7798	rr
Calystegia sepium	5.00348	7470.55	4.19753	280.759	18.8332	110.239	228.231	57.6174	68.5378	71.2405	688.136	119.404	322.815	10.5287	23.0755	5234.97	13.7216	1.61954	245.892	421.383	1.51186	1.48214	28.7828
Campanula rapunculoides	4.71062	3728.26	2.79344	109.485	5.5073	145.286	80.2597	50.4063	48.2557	40.4761	419.294	23.066	413.222	4.55656	21.5921	2254.26	4.50831	2.00124	321.414	381.997	1.20782	0.819937	13.0507
Campanula rapunculus	2.84789	3663.25	2.2972	49.6421	6.33023	70.0931	76.7192	29.0273	34.4794	26.242	323.569	23.7305	173.176	3.62815	10.7195	2425.83	4.62395	0.89582	217.539	237.78	0.675705	0.559196	10.8919
Campanula rotundifolia	7.58013	5000	6.41329	33.4087	8.6375	105.178	127.059	55.1265	81.098	32.678	381.461	24.0031	168.444	7.54408	14.0964	2695.56	5.20254	0.825217	286.797	322.263	2.27733	2.28626	15.5405	r
Campanula trachelium	3.61325	2455.72	1.15325	30.4392	8.33357	40.9787	52.6718	32.8702	25.0334	25.1035	477.759	18.3569	44.9063	4.7331	16.9121	1152.29	2.68518	1.74066	161.307	151.162	0.910008	1.05749	9.51889
Capsella bursa-pastoris	3.18711	5127.1	1.69432	111.972	8.30354	149.644	124.129	31.5471	38.9735	37.947	563.138	51.6111	407.566	3.99847	12.5105	4051.55	9.25339	2.19281	283.427	526.104	0.738468	0.746645	16.1972
Cardamine amara	4.81681	7868.01	3.46526	185.051	15.006	127.262	220.383	62.482	80.6525	58.7745	726.372	99.8206	383.992	7.31952	20.9311	6297.89	15.412	1.18165	185.802	409.444	1.21872	1.04488	25.9971
Cardamine flexuosa	5.15917	5741.69	1.79517	101.352	15.1028	86.7059	209.888	54.2321	65.0543	50.7399	628.949	100.763	148.901	11.4039	19.6326	4138.49	9.19425	1.16569	272.329	369.243	1.0043	0.980075	25.2827
Cardamine hirsuta	5.79246	5341.9	2.05855	92.6856	7.35661	126.896	160.681	74.291	75.0236	42.3124	461.296	39.6982	266.554	6.52952	21.3019	3090.89	7.05835	1.11543	435.605	405.633	1.18363	0.983963	18.9389
Cardamine pratensis	6.35338	6414.13	2.36005	251.005	13.5193	118.119	238.572	51.4048	61.136	44.753	454.003	91.3271	270.333	9.06151	25.0621	4503.11	15.2108	1.19016	244.816	717.088	0.91007	0.772861	23.1133
Carduus crispus	6.58714	4241.14	1.88478	205.458	9.43444	105.324	106.954	43.656	47.4403	47.4948	869.99	56.6426	277.287	6.90919	25.8995	3848.4	8.01869	1.29717	277.129	482.464	0.968132	0.688508	17.4113
Carduus nutans	2.11481	4857.54	2.09478	125.517	6.15692	122.532	109.203	37.3333	40.0837	27.3019	359.5	33.8889	374.361	3.79297	14.427	2917.36	6.6579	1.66213	282.159	419.756	0.569552	0.655824	16.2765
Carex acuta	5.07493	6570.24	3.17522	188.501	10.4077	126.826	204.907	40.439	55.9955	35.9165	490.229	78.4652	346.267	9.06267	25.6479	6188.7	14.8663	1.20271	188.526	609.843	1.04827	0.870239	21.3853
Carex acutiformis	6.02072	7898.41	2.16424	185.635	12.8257	124.891	232.658	61.8087	79.2697	37.4215	432.977	109.969	198.79	10.4644	28.0761	5097.42	15.6951	1.77805	199.143	630.235	1.03383	0.943306	27.2685
Carex appropinquata	4.98642	5024.73	1.72361	115.901	10.1968	85.069	206.673	38.8396	52.1403	30.3294	586.097	61.9781	109.086	11.1177	32.3561	3230.37	8.17219	2.35014	188.302	377.909	0.620581	0.594081	20.9645
Carex aquatilis	2.5586	3813.73	2.18723	155.37	9.41142	87.2261	189.338	26.0767	41.0806	26.6512	322.784	70.4367	356.965	10.5676	18.6197	4644.85	11.1104	1.42281	144.182	448.502	0.458891	0.376631	17.0751	rr
Carex arenaria	8.53724	2878.14	2.41958	445.446	5.45778	69.6227	106.461	70.2241	79.4917	48.1474	261.634	31.1151	165.457	6.90926	14.4151	2068.68	5.1609	2.15943	261.23	351.219	2.11884	2.3631	13.4719	r
Carex buxbaumii	3.07051	4827.83	1.31333	70.1539	7.5395	68.4551	181.111	35.4381	35.0365	20.6065	379.817	54.2731	86.6691	4.60138	9.30944	3431.36	10.9963	0.630576	147.439	300.567	0.511033	0.524946	17.3001
Carex caryophyllea	1.90322	4050.97	4.58538	36.7649	8.3921	90.5294	105.853	58.4661	55.0563	34.1364	237.725	20.0368	134.171	3.93483	9.61044	2219.43	4.88959	0.670298	169.966	273.258	0.916462	0.85895	14.9175	rrr
Carex curta	7.08704	9017.91	2.04316	135.805	12.2122	120.587	291.174	66.1564	94.7005	37.831	492.895	84.4641	220.206	9.23355	25.6789	3819.78	10.7469	2.56524	171.723	756.494	0.93208	0.938729	30.9136	rr
Carex diandra	3.19184	5097.72	1.42736	106.122	8.08615	113.194	154.505	24.0124	34.8627	19.7498	387.831	71.8964	225.491	7.93657	16.5132	2640.03	11.293	1.35172	113.134	640.419	0.558973	0.438197	17.7163
Carex distans	3.64322	6623.47	2.491	583.159	9.00989	117.498	180.058	32.7057	36.0453	33.8768	370.068	98.9584	319.069	5.24505	12.6887	4325.18	9.98228	0.903146	371.361	264.774	0.741257	1.08306	18.5512	rr
Carex disticha	3.48188	4955.34	2.45938	278.381	11.1839	111.634	189.741	33.1676	38.6989	32.1121	344.056	63.8298	285.318	5.76291	13.7629	4643.02	14.3198	0.77205	193.001	678.746	0.705843	0.613666	22.2737
Carex echinata	7.75085	7778.61	2.08748	91.5828	11.0296	81.0031	253.397	47.658	67.6256	31.7836	499.465	75.5693	123.797	9.66489	12.393	3827.12	16.203	1.95916	245.777	527.778	0.877483	0.915025	24.6416
Carex elata	5.46691	8552.59	1.91915	119.138	12.8932	118.163	256.06	63.8324	91.3927	45.0024	483.826	81.7773	183.438	9.32239	33.4027	4744.23	15.4353	1.7598	174.675	711.235	0.867784	0.835092	28.3123
Carex elongata	4.32178	4976.55	1.72142	67.8246	11.8487	82.4964	224.333	59.6601	83.8059	38.3221	282.19	60.0024	106.118	7.02009	19.57	3312.87	10.2494	1.19721	157.522	307.211	0.865294	0.808226	20.6924
Carex flacca	6.12937	6935.28	4.5912	608.987	12.3686	108.935	253.718	77.4711	73.7438	56.1201	416.561	59.0071	431.778	4.28132	13.4942	4458.17	10.4842	0.714423	260.222	349.407	1.45933	1.38185	22.0738
Carex hirta	5.04579	8379.65	2.32287	256.689	13.8343	148.356	152.657	50.7398	62.58	38.5437	520.297	66.6665	361.41	5.49091	15.3343	5741.73	11.7108	0.948031	266.964	551.925	1.03868	0.988174	22.8146
Carex hostiana	2.92209	3522.91	2.11733	68.2925	8.01475	55.4613	146.837	27.2107	31.4184	16.0168	327.688	35.7263	71.9362	3.5758	6.85532	3193.84	6.15456	0.690723	160.419	227.96	0.543028	0.529874	15.4666
Carex lasiocarpa	4.99533	7293.94	1.6677	122.489	10.3656	124.615	167.898	29.5079	41.6176	26.8311	393.777	93.7582	189.374	9.20421	20.6445	3566.59	12.1487	2.35058	135.689	650.407	0.751137	0.692743	22.0103	rr
Carex ligerica	2.28298	3536.53	4.37216	28.8543	8.21349	96.5515	103.647	53.5984	73.3345	41.0475	165.929	17.9487	149.188	3.63683	8.75059	1843.88	4.34501	0.898738	192.108	269.676	2.07269	2.30784	13.5725	r
Carex muricata	10.1479	8199.28	4.63698	440.096	11.7959	156.056	243.064	90.7723	103.259	63.6607	733.595	73.9608	333.659	10.9651	32.0642	6882.4	16.8994	1.11104	432.184	717.17	2.34122	2.2669	28.2554
Carex nigra	9.41602	8990.74	2.54666	457.442	11.6116	126.254	267.743	57.5929	82.5787	39.7916	480.134	67.8544	251.858	9.49056	14.3337	5096.08	17.5612	1.78128	303.943	718.01	1.25481	1.30673	28.6657	rrr
Carex nigra x trinervis	4.72167	7111.36	2.51145	344.834	8.83398	118.18	144.037	19.585	41.2995	20.0068	242.328	57.8389	245.066	6.20713	12.5188	3262.84	11.3407	2.03945	241.308	509.764	0.99885	0.961905	11.4265
Carex oederi	6.4243	7239.7	4.0469	716.246	10.7481	127.005	218.451	40.7503	64.0285	38.4202	573.03	75.1421	469.051	5.57011	17.4659	6333.58	11.9625	0.730531	279.586	368.242	2.04796	1.85513	19.4329
Carex oederi s. oederi	5.19793	4904.65	5.16569	544.969	10.1964	83.2439	179.956	36.3412	61.0513	33.4453	413.74	67.2978	392.89	5.03314	12.9813	4676.26	10.3188	0.915991	261.303	281.888	1.62762	1.53169	18.6867
Carex oederi s. oedocarpa	4.85131	6167.11	2.5558	465.72	11.7039	80.2942	173.985	40.7743	50.6307	34.9839	461.786	54.9118	347.907	5.31806	10.7795	4297.98	10.2252	0.924827	230.922	360.419	0.877099	0.797677	19.0957
Carex otrubae	3.82965	6261.65	3.2575	526.538	15.2029	94.8684	151.68	34.1607	43.6008	36.1545	482.28	100.357	404.354	5.58985	20.5902	7837.63	14.0171	0.969492	324.803	517.643	0.9074	1.31985	27.4177
Carex ovalis	5.72325	9008.04	2.58146	106.428	12.2225	120.945	178.119	54.8027	73.7718	30.9613	430.419	50.2629	222.201	4.76792	11.7722	4705.64	11.7026	1.20647	278.055	392.127	0.978537	0.962019	25.1004
Carex pallescens	6.311	6841.78	1.97925	60.4871	12.7653	73.4444	173.957	62.3201	76.2996	42.4431	624.328	38.3924	95.1045	7.64038	25.6947	3872.29	7.08968	2.00309	213.603	243.62	1.01069	0.889695	23.6258
Carex panicea	8.10839	7549.97	2.07247	344.637	10.6938	94.739	238.517	52.3713	68.2978	31.7825	445.977	56.7072	150.656	5.61821	10.7772	5350.27	13.7928	1.19227	261.345	402.897	1.14468	1.14247	25.1935	r
Carex paniculata	5.18494	7909.88	2.37907	186.727	11.8676	125.26	224.825	57.9494	78.0937	35.7049	433.101	95.4843	246.121	8.92688	33.8338	3901.48	14.5481	2.1452	159.248	706.134	1.01774	0.908952	25.2951
Carex pilulifera	7.87774	1931.16	1.46761	28.773	10.8524	53.4856	80.8304	60.7909	77.2474	52.2483	837.821	29.3486	45.8451	10.8753	10.2774	2456.35	5.8412	3.17432	202.149	378.617	1.17626	1.23579	13.8143
Carex pseudocyperus	4.92212	7991.31	2.28267	186.927	12.8709	131.574	231.53	58.0092	82.8299	44.2967	399.507	98.2712	253.742	9.40013	23.3884	5310.86	15.8391	1.21596	161.632	689.734	1.02711	0.961644	23.8105
Carex pulicaris	3.3243	4482.89	2.1244	82.1518	6.69379	57.49	149.368	30.6415	40.2631	18.3163	415.831	38.6921	83.6152	3.64672	7.71757	3772.32	8.12844	0.677776	171.389	250.067	0.650371	0.612586	20.0156
Carex remota	4.33779	3998.66	2.12149	73.3639	13.4816	74.5053	157.717	48.8338	60.9343	44.9776	324.691	38.2562	90.7599	7.80975	17.9039	3214.38	7.86739	1.37453	200.684	278.387	0.945763	0.917896	17.076	rr
Carex riparia	5.49984	7916.69	3.04084	274.873	13.2556	132.565	237.261	58.6797	78.4508	43.0833	570.979	86.5382	388.696	10.6026	28.3282	5535.83	15.3359	1.56695	177.028	668.841	1.10977	0.995859	26.4802
Carex rostrata	8.04414	8278.83	2.45354	171.457	11.3858	140.736	189.89	33.5902	44.1526	31.0401	416.423	93.7948	327.21	9.11318	22.3068	4803.1	10.4956	2.10499	219.759	500.666	1.03781	0.968241	26.4892
Carex spicata	5.61484	7056.14	2.14274	127.232	11.6992	114.906	132.442	43.0248	53.8807	43.1238	435.807	47.8485	320.248	4.90069	14.5727	4906.24	9.82103	0.818818	180.038	366.784	0.989264	0.768692	21.0666
Carex sylvatica	3.72901	2758.83	2.46527	34.2053	11.0654	47.8492	64.8715	34.1034	28.2964	24.4203	379.11	32.1866	53.2055	5.04479	14.033	1391.86	3.52362	1.6038	233.595	145.541	1.26337	0.875933	9.81775
Carex trinervis	6.67954	9376.83	2.07707	505.81	13.7978	139.477	347.751	65.6006	120.01	38.0058	401.839	82.3889	285.681	4.73004	13.2528	5288.72	12.2593	1.21828	297.149	360.458	1.34569	1.55689	27.4639
Carex vesicaria	5.56324	7991.2	2.31922	132.44	11.8793	134.849	241.405	52.2128	74.9858	45.4276	462.721	64.4865	250.435	9.35096	23.6048	4756.06	15.3216	1.78111	183.48	522.313	0.964462	0.884693	25.6862
Carlina vulgaris	3.57056	3127.75	4.64825	45.7515	7.61685	74.3358	94.3145	46.075	46.8841	30.0532	281.311	19.9106	123.428	5.14106	11.7239	1856.5	4.7199	0.563862	166.908	259.898	0.938919	0.717284	14.008
Carpinus betulus	4.64917	2892.22	2.76787	33.9464	10.5527	57.6352	86.8977	33.2785	41.4963	28.3415	496.055	20.1902	47.6016	9.34799	21.5938	1266.32	3.36012	3.23231	417.261	177.696	1.14993	1.25221	10.6309	r
Carum carvi	1.47632	3610	0.930542	54.7471	7.01179	71.5186	61.6491	24.6778	27.1345	19.5737	297.799	35.2398	266.019	2.16789	5.7522	2701.79	7.26889	0.666868	161.724	315.479	0.451318	0.383313	17.4601
Castanea sativa	6.7535	1819.51	2.0764	27.9591	7.68793	53.0077	80.7617	49.1666	66.8191	31.5693	497.555	15.9872	37.5375	9.4322	33.0785	1805.48	3.82664	2.28511	474.149	710.532	1.09533	1.33548	14.4036	c
Centaurea cyanus	3.64384	3727.01	2.15996	74.8549	7.52207	112.692	100.191	27.6397	37.5299	41.7674	534.735	30.1281	422.544	2.91443	11.0171	2366.72	4.37821	2.58183	224.413	311.572	1.03431	1.00564	10.042
Centaurea jacea	4.47475	6078.1	3.72598	73.6154	15.3468	92.1015	136.576	49.9186	54.1338	34.4823	409.039	39.7556	218.785	4.93302	12.5285	5706.89	10.2589	0.785058	254.319	346.648	1.27766	1.14976	25.3787	c
Centaurea scabiosa	1.65669	3005.79	2.17741	43.7545	5.39399	69.0076	80.3512	34.9795	32.962	32.4691	501.952	17.2998	292.085	3.78559	10.7513	2026.66	3.7909	0.532784	193.079	299.478	0.382322	0.415316	8.82406
Centaurium erythraea	4.98906	5167.42	4.25079	792.563	10.5139	107.171	226.09	52.5317	56.1722	41.684	446.376	56.6197	499.16	5.37785	16.4078	3796.4	8.75451	0.746114	488.715	362.395	1.52836	1.82194	20.9695	rr
Centaurium littorale	3.92385	7431.81	4.24002	603.322	14.6929	121.881	272.088	56.4805	58.5897	48.6091	313.781	101.64	453.854	6.89275	13.6932	3495.42	9.68858	0.817875	509.54	336.777	1.0252	1.46588	22.5845
Centaurium pulchellum	2.99274	7827.74	2.47033	608.59	11.1807	148.428	275.384	46.2525	44.7894	47.0734	398.254	130.844	397.99	5.92831	15.9616	2842.7	8.13362	1.21514	371.521	275.075	0.770148	1.18019	21.9263
Cerastium arvense	3.366	4149.9	2.45163	52.8556	7.5587	110.809	103.086	54.5268	57.2072	29.7131	247.275	26.3668	183.944	4.62126	12.245	2294.58	5.24	1.45093	243.297	325.64	1.00764	1.05358	15.8175
Cerastium diffusum	1.49696	3053.72	3.46122	753.739	4.96975	80.8944	133.093	80.404	83.3801	71.1349	127.189	18.3545	495.167	1.95259	12.8585	1680	3.83768	0.374326	256.393	275.848	0.831516	0.987107	14.5727
Cerastium fontanum	6.88497	8376.98	3.7969	299.758	11.0745	136.514	156.521	54.0737	72.6814	30.8379	475.815	45.4873	259.374	5.93561	15.3233	5045.47	11.2951	1.34635	345.823	476.82	1.68741	1.71795	26.0297
Cerastium fontanum s. holosteoides	4.83713	6773.5	2.50829	135.195	14.4577	141.236	149.592	26.5559	33.709	19.6291	376.528	49.3116	224.719	3.12536	11.5413	4824.44	12.4539	0.538365	397.018	580.602	0.74114	0.727654	19.2612
Cerastium fontanum s. vulgare	4.26461	7905.12	3.04185	360.948	13.1943	139.469	162.343	49.0031	59.9501	30.5059	468.856	55.0893	391.834	5.3	13.9011	5937.85	13.2936	1.11313	339.606	588.175	1.16626	1.1888	26.5621	rr
Cerastium glomeratum	4.86028	8745.94	2.4204	112.163	11.3997	174.806	182.014	52.5635	66.7067	44.0339	516.068	42.3197	343.546	5.02883	17.2244	6874.51	13.8836	2.28296	521.913	795.651	1.07916	1.19557	32.12
Cerastium semidecandrum	2.44445	2739.84	2.13714	58.8944	4.3852	59.5849	97.7794	62.6291	54.0467	28.3387	168.178	22.472	170.915	3.67981	11.1436	1722.9	4.31208	1.62073	243.105	286.33	1.3055	1.24561	12.3072
Ceratocapnos claviculata	6.22357	2539.54	2.26146	37.2329	11.1666	63.7892	94.1993	57.3272	76.7188	37.5691	501.961	28.0828	58.5388	9.63255	24.0246	2344.17	5.42256	2.31345	430.735	488.119	1.29308	1.37448	16.4561
Ceratophyllum demersum	3.41244	5083.17	2.75639	209.522	10.7894	71.1933	184.123	19.1783	25.8005	23.5921	597.42	86.2071	354.702	6.16387	25.7428	4526	11.4945	1.20477	217.822	427.18	0.709884	0.41136	18.0979
Chaenorhinum minus	2.43786	3821.16	1.10709	123.954	10.3866	131.805	110.651	25.5345	29.5315	33.7604	849.789	40.9071	445.328	3.22476	14.7021	2508.49	3.67411	1.28696	287.453	409.883	0.56296	0.663572	11.397
Chaerophyllum temulum	5.62699	2819.68	1.30411	38.3598	8.04561	66.5078	72.3412	32.7973	32.0165	23.832	699.155	24.1111	112.055	7.11795	18.5448	1837.15	4.06746	1.30915	287.732	213.715	1.205	1.282	8.92326
Chamerion angustifolium	8.08536	3388.36	2.58639	156.488	12.8333	80.0952	124.067	61.3943	83.444	53.7318	972.913	87.0497	108.146	14.2492	31.1038	3803.63	9.55529	2.67435	408.359	490.787	1.79587	2.0763	17.3879
Chelidonium majus	7.1428	3113.3	2.7904	55.0246	7.98876	84.6623	91.0684	31.7292	40.2685	19.0546	996.029	25.981	152.19	9.72348	22.7142	2246.98	4.42753	2.19597	392.556	452.166	2.10893	1.89415	9.09893
Chenopodium album	5.09671	4560.92	3.01006	300.893	9.3809	139.076	129.455	34.7524	45.7831	48.3502	657.661	60.4747	417.454	4.06771	20.0398	3337.37	5.97172	2.27312	312.948	463.959	1.32614	1.40443	16.7696
Chenopodium ficifolium	2.6999	5201.58	2.18641	402.11	9.81761	137.699	110.507	32.6586	41.3773	47.871	760.84	83.9228	469.981	4.74967	15.0569	4103.08	6.16528	1.22582	254.068	532.33	0.859748	0.950428	17.2585
Chenopodium glaucum	2.44292	7974.19	1.80548	525.28	18.5641	106.091	144.202	38.7401	45.8439	50.4842	659.31	76.9648	429.616	6.0151	10.9082	8060.22	10.0194	1.80743	222.302	381.91	0.936277	1.44525	37.9789
Chenopodium polyspermum	5.09625	6070.67	2.98434	261.479	14.1401	140.086	151.592	45.3332	62.0107	57.3552	666.735	73.1996	412.978	7.14765	18.7194	5927.86	9.37155	1.56425	299.418	655.568	1.22637	1.04625	26.5324
Chenopodium rubrum	3.77837	8053.38	3.57254	653.845	16.579	141.7	199.497	55.1933	57.9279	66.7298	638.199	117.361	461.854	7.48186	17.4507	8513.49	10.6065	1.73834	341.087	736.004	0.928723	1.55588	33.6176
Chrysanthemum segetum	3.01321	3120.07	1.83566	96.978	7.33761	85.9475	91.9454	27.2207	36.2475	37.3532	682.753	37.5717	405.008	2.94361	13.7208	2582.37	4.467	1.78157	258.339	368.554	0.682803	0.727603	11.4252
Chrysosplenium alternifolium	4.10659	5021.86	1.70393	78.7535	15.268	62.1791	175.067	50.9616	59.8795	56.454	507.729	44.8323	82.5286	6.02737	18.9419	4725.29	11.3976	0.932987	177.648	212.515	0.719043	0.676401	25.8177
Chrysosplenium oppositifolium	3.99737	5370.22	2.17378	64.0625	14.4688	59.6113	172.457	48.8871	61.1096	44.4133	471.219	39.4623	72.2728	5.03095	21.2082	4084.56	9.62619	1.03344	197.15	269.333	0.760633	0.709125	26.2285
Cichorium intybus	1.40367	4013.43	1.12746	65.7043	6.36077	84.2745	70.3218	25.6629	27.1099	20.9148	372.129	33.2404	158.791	2.19392	8.7627	2397.98	4.82411	0.89962	185.167	261.678	0.332398	0.322719	11.6321
Cicuta virosa	3.06739	5019.88	3.17388	167.023	10.7072	92.2992	151.039	24.601	39.6805	22.8202	394.483	79.7183	353.926	9.26854	21.6269	5094.49	12.5994	0.974656	137.087	548.982	0.841496	0.712936	21.7236
Circaea lutetiana	4.38443	3089.67	1.58035	53.444	15.0072	56.2714	105.029	41.3916	38.0473	39.3714	393.964	35.5961	58.092	5.58227	16.5467	2598.95	6.50475	1.17249	227.638	168.349	1.0083	1.11806	15.6032
Cirsium acaule	1.41582	4650.58	1.85808	33.2395	9.49236	96.276	136.312	65.719	58.2577	23.3267	359.092	14.0267	326.652	6.28437	13.2097	4390.92	9.95894	0.53472	178.287	323.754	0.733238	0.787885	17.4769
Cirsium arvense	5.56697	5699.54	2.88779	517.87	10.9144	144.304	145.208	45.6168	53.9726	44.4854	559.695	89.4289	443.745	6.96683	21.0806	5082.14	10.8284	1.36394	337.225	575.205	1.13007	1.16345	23.0676	rrr
Cirsium dissectum	3.9576	4653.94	2.21366	102.558	8.26004	68.0544	143.421	35.4673	37.42	26.3179	373.529	43.923	104.745	4.52509	8.8733	3333.9	8.07648	0.780832	208.054	309.887	0.723939	0.704596	18.3382
Cirsium dissectum x palustre	3.14526	6803.75	1.31331	119.951	10.4802	62.0532	266.679	41.9147	39.9123	34.6668	388.833	87.6644	82.6205	4.95906	9.79994	3401.03	14.9366	1.19465	143.821	259.333	0.615382	0.599602	23.7736	r
Cirsium oleraceum	5.29302	7863.86	3.38104	96.1303	15.2717	88.1202	264.294	77.6882	100.979	61.7191	865.044	106.412	270.022	11.0754	25.1653	6708.7	17.3463	1.94197	282.789	252.762	1.0259	1.12293	31.078
Cirsium palustre	5.20982	7775.03	2.24231	245.563	12.0182	88.487	221.849	52.058	62.7793	36.704	535.555	83.116	165.272	8.89981	28.1615	4569.59	12.8008	1.56284	229.474	543.223	0.886225	0.871178	23.7285
Cirsium vulgare	6.39718	5396.19	3.22918	502.808	10.2941	142.773	146.74	51.4554	59.68	47.3891	647.91	71.092	463.959	7.5088	24.9136	4023.28	9.16144	1.63947	415.302	469.836	1.38713	1.24182	19.8955
Cladium mariscus	4.86634	7960.53	1.7263	251.264	9.73774	116.186	179.773	29.7432	50.5404	28.1079	462.34	87.7362	113.404	8.87523	38.4841	5256.45	14.8441	2.11654	141.635	788.38	0.991554	0.884157	24.8674
Claytonia perfoliata	6.28811	2072.81	1.31428	44.2249	4.78736	59.4977	69.7123	33.1849	38.8123	30.4416	726.68	34.9714	108.069	7.5761	29.7672	2014.15	4.81143	1.08663	442.385	345.584	1.12011	0.93525	9.65594	r
Clematis vitalba	6.75286	3475.62	2.51008	41.6965	5.06513	57.7755	64.6422	41.5907	34.7592	32.697	700.853	28.5902	104.004	6.45408	25.3839	1444.01	2.99324	1.16821	267.589	226.037	1.70001	1.07331	8.05688
Clinopodium acinos	1.57272	2438.5	3.74558	34.7326	5.94944	56.8837	76.0499	47.6227	44.9499	26.7917	175.916	16.9503	86.5103	5.42845	7.27826	1479.93	3.85303	1.23664	160.213	227.867	0.819106	0.761865	12.9711
Clinopodium vulgare	4.91002	4140.28	3.6418	48.0818	4.82442	73.221	86.7647	30.8651	37.9041	27.8567	489.849	22.8537	149.625	2.92673	15.6037	2225.8	4.58644	0.554905	202.916	262.456	0.695449	0.682116	13.7214	rr
Cochlearia danica	1.62944	3658.84	4.64326	737.759	6.48861	97.8016	152.882	81.11	73.7809	40.0126	176.408	26.6849	505.418	4.06779	25.1424	2198.77	5.44145	1.46076	541.119	336.773	0.884771	1.08774	19.0926	rr
Cochlearia officinalis s. officinalis	5.26246	3951.18	2.40462	598.143	13.6439	91.3796	133.52	21.6632	27.3037	25.4565	924.077	89.0775	322.148	11.6947	20.2508	5407.64	9.22674	1.43482	188.856	302.087	0.908867	1.15984	14.9987
Colchicum autumnale	8.66959	5087.57	4.17336	36.2488	12.5653	80.8794	71.4762	66.5012	51.9679	43.6172	1046.9	25.2211	127.057	6.33109	23.438	2164.08	4.81229	1.37704	418.852	245.331	1.37715	0.928778	14.257	r
Convallaria majalis	5.21728	2393.62	2.36931	29.0236	11.253	53.2341	82.8383	30.5891	43.9202	28.3826	583.843	16.3859	43.7955	10.0713	28.7556	1605.63	4.35394	2.582	459.842	343.763	1.44242	1.25003	10.4048	rrr
Convolvulus arvensis	3.22926	5243.27	1.93269	122.897	8.20026	156.53	123.646	42.4388	47.1348	43.3002	486.981	32.0781	336.236	4.33722	16.4209	3320.82	6.73061	1.67963	288.296	491.505	0.61637	0.612978	16.6134
Conyza canadensis	5.58129	4756.72	3.32817	458.55	8.60544	147.527	165.051	54.0589	65.6116	49.9178	391.68	30.5061	486.599	2.89404	18.8802	2951.9	6.43419	1.63534	463.532	441.564	1.42335	1.52006	15.5603
Corispermum intermedium	1.72369	3922	3.15607	389.804	5.51207	166.473	121.678	42.1072	50.6643	52.3423	271.17	34.0981	513.206	1.80907	26.6902	2500.43	5.84493	1.15075	407.513	440.471	0.881506	0.880809	11.4239
Cornus sanguinea	5.82702	3149.31	3.36313	53.555	10.9734	58.0352	80.819	40.1802	35.3222	33.1812	736.559	43.9342	71.7108	5.9821	19.2454	2042.35	4.90246	1.51904	323.741	240.849	1.83371	1.42841	10.9118
Coronopus squamatus	2.57851	4118.64	2.80108	564.413	7.16372	111.613	133.828	27.9471	33.2182	43.0916	724.387	90.2576	464.893	3.51419	10.4742	2981.28	7.21368	0.994922	136.953	284.169	1.09939	1.40558	12.9836
Corydalis solida	3.87473	2803.58	1.01699	36.2683	13.1368	53.6848	69.233	26.7457	26.0589	14.4318	526.518	18.3146	50.906	4.7382	16.5945	1236.94	2.76281	1.04934	311.486	157.46	0.906956	1.30909	9.13532
Corylus avellana	5.02802	2913.81	2.24949	35.5143	12.3238	59.1923	94.4212	37.6861	45.261	33.5576	435.425	28.5917	54.1965	9.51179	22.1852	1869.92	5.00045	2.54337	329.064	182.751	1.17927	1.22304	12.0505
Corynephorus canescens	8.47577	1492.57	1.58913	30.6741	2.97756	32.3024	50.9428	51.2294	68.984	32.5684	159.903	21.2457	39.0001	3.46536	9.26079	1234.7	3.07394	0.805058	184.797	210.239	2.11876	2.51336	8.78199
Crataegus laevigata	4.54585	2840.36	1.32577	36.3305	12.4305	56.2331	90.7919	31.079	34.4096	32.9205	390.355	28.7393	55.7167	7.07813	18.1574	1981.23	5.28955	1.59157	251.305	148.879	0.953859	1.02532	10.1607
Crataegus monogyna	6.72893	3631.38	3.21943	71.6075	10.2733	79.4153	116.572	44.0902	50.7832	41.3608	963.381	51.7234	107.431	7.97821	27.5603	3817.79	8.95394	2.34898	381.458	459.532	1.83498	1.80199	17.3977
Crepis biennis	2.32767	8039.78	1.39067	54.7341	8.03551	75.4875	72.1844	29.5093	33.4273	25.0072	374.296	39.515	186.628	2.73012	9.11458	2723.38	6.49073	0.681968	138.693	234.026	0.558873	0.4362	13.5275
Crepis capillaris	3.8364	5023.65	2.88707	572.865	9.0216	134.648	132.625	49.3299	56.1056	31.7706	339.826	37.5572	480.46	4.1711	14.2765	3216.97	7.11666	1.3773	370.357	412.679	1.06902	1.0583	16.6987
Crepis paludosa	5.53166	7290.28	2.34862	144.68	15.8174	96.9493	128.777	52.8559	62.7735	38.8915	492.733	49.1045	187.652	5.46812	29.8911	3942.37	10.1384	1.1945	176.599	286.834	0.872691	0.69641	23.0231
Crepis tectorum	3.49619	4203.5	4.42039	70.0264	5.11918	130.74	131.955	57.2813	62.5151	42.9071	216.306	18.7719	257.089	1.79612	12.9202	2599.82	5.60338	3.54089	534.977	491.931	1.02136	2.04451	12.35	rr
Crepis vesicaria s. taraxacifolia	1.60517	3047.14	1.23451	73.42	5.12201	80.4874	84.4985	28.9089	32.4766	23.3881	277.62	30.4013	414.025	3.24805	8.84001	2303.28	5.36616	0.595428	151.485	254.89	0.496452	0.477203	11.2337
Cruciata laevipes	7.59992	4225.26	2.7684	59.9209	9.31514	77.357	82.1559	37.2008	43.1867	42.1735	630.169	34.4389	174.531	6.96325	32.1996	2833.32	5.95003	1.30362	262.259	340.563	1.31582	0.933012	14.5056
Cuscuta epithymum	10.1011	2079.6	0.897863	14.8346	12.8264	50.2475	81.9732	57.281	83.1921	31.638	1087.95	32.1419	40.9274	6.2933	5.15231	2593.29	6.09817	1.15584	96.5739	282.149	1.91349	1.46828	17.3961	r
Cuscuta europaea	5.1896	3589.2	4.15766	170.406	14.7083	98.0707	138.038	46.4901	53.1418	49.5687	913.471	112.62	206.274	5.79631	42.1857	4257.96	8.71716	0.89937	478.492	525.48	1.55863	1.23278	19.3891	r
Cynodon dactylon	1.7279	4235.54	2.55903	109.655	8.11693	104.028	103.965	41.4961	43.9037	30.4151	238.164	24.6098	354.199	2.78273	10.2565	2457.71	5.35868	1.31472	319.437	410.747	0.53902	0.600745	14.1408
Cynoglossum officinale	5.62508	2659.74	1.56405	239.974	5.03711	78.9335	118.311	50.8829	44.1488	27.3176	351.637	34.6654	166.302	7.49026	26.5474	1923.43	5.08418	1.00333	294.023	339.664	0.882381	0.780983	12.2599
Cynosurus cristatus	2.74402	5688.83	2.34656	352.632	11.2598	90.0364	102.38	27.4962	34.4265	23.8087	373.063	46.4012	368.604	3.82462	9.59667	4098.71	9.40543	0.560224	224.8	372.048	0.803918	0.711643	19.6311
Cytisus scoparius	9.82199	3072.91	1.81253	33.8318	9.23605	73.5746	101.376	55.9966	76.536	37.6255	978.447	32.1077	91.4769	14.5016	13.6188	2743.59	5.69899	3.6261	307.537	394.859	1.35572	1.60615	15.4826	c
Dactylis glomerata	7.54297	4932.27	2.26506	89.9495	8.51649	113.259	106.683	39.5114	48.335	46.0063	600.16	47.9051	314.29	6.3329	21.5211	3433.36	8.04416	1.74864	277.564	387.911	1.54959	1.32117	14.3305
Dactylorhiza incarnata	3.75474	5963.43	3.21126	423.081	8.43238	96.1307	164.828	30.3314	32.4567	29.6231	415.914	60.8656	205.524	5.30256	12.2898	5557.53	17.2071	1.05358	303.705	428.739	1.21555	1.15847	21.6341
Dactylorhiza maculata	6.22657	7495.87	2.24353	54.7866	12.9304	82.5853	203.605	62.0511	85.829	35.128	524.465	45.3001	80.3109	4.68769	12.2336	6505.26	11.6103	0.796501	289.688	359.905	1.86204	1.48475	37.8831	r
Dactylorhiza maculata s. fuchsii	5.89197	3741.75	2.46622	412.308	6.24121	60.3514	111.164	45.5544	39.8721	52.469	359.148	25.8298	93.4877	4.89884	25.4483	1574.9	3.61288	0.505641	117.726	139.105	1.38472	0.802927	8.98939	r
Dactylorhiza majalis	4.32055	6554.15	3.73756	188.459	11.7675	108.802	227.083	27.8146	34.897	25.5492	407.304	83.9811	366.507	7.00416	11.875	5096.27	15.3342	0.838093	305.957	564.447	1.13183	0.971924	24.1886
Dactylorhiza majalis s. majalis	5.54267	5295.86	3.61488	186.8	8.88173	68.8915	203.741	25.8619	31.6814	24.2398	394.949	64.642	217.771	8.02048	12.1178	3698.17	12.9081	0.760336	364.85	522.299	0.942661	0.874263	17.0201
Dactylorhiza majalis s. praetermissa	4.06482	6154.65	2.16351	244.847	10.2211	86.6289	201.678	31.3448	39.5301	24.2955	437.568	74.7286	161.908	8.29974	14.9304	4612.16	14.5248	1.40084	182.441	740.763	0.914929	0.838197	20.8755	r
Danthonia decumbens	8.19661	5788.26	1.84307	51.6016	17.3509	93.2777	210.552	79.9201	111.645	37.021	764.112	49.9113	112.304	6.20853	9.42851	6496.72	12.2981	1.02128	236.893	318.6	1.36198	1.50255	33.2846
Daucus carota	3.19967	5395.96	2.459	514.059	9.29576	119.098	124.603	50.2237	53.1206	31.6643	430.421	30.8785	329.813	4.69786	12.9049	3720.28	7.92394	0.863562	268.625	455.016	0.681857	0.736657	20.5655
Deschampsia cespitosa	8.00951	7986.88	2.48281	81.5179	15.7541	138.881	157.292	60.5461	76.2783	48.3789	601.542	37.7704	274.798	9.42576	29.0397	4020.97	8.92383	2.10457	301.46	316.746	1.28258	1.24858	23.5829
Deschampsia flexuosa	7.15358	1549.84	1.58376	32.25	9.19636	50.4195	74.5655	54.1504	67.5551	40.8827	691.542	31.0622	36.74	11.3819	12.7926	3175.31	7.63583	2.57782	235.191	635.791	1.08066	1.1517	13.6994
Descurainia sophia	2.53769	4631.32	4.0135	145.785	5.75998	159.588	148.643	58.7794	53.1008	41.2395	376.191	31.6613	442.99	2.44083	24.8055	2150.22	4.97119	0.881008	481.131	839.893	0.614733	0.835358	10.132
Dianthus deltoides	3.959	2968.43	2.18491	28.1519	9.89412	64.467	76.0408	39.5261	48.7983	26.7205	185.554	21.0714	73.3144	2.91451	6.87047	2629.05	4.73531	0.996509	227.21	291.095	0.677541	0.863278	15.6817
Digitalis purpurea	6.26947	2843.42	2.10594	35.4929	11.5465	66.1752	103.406	52.4799	71.1422	37.3794	642.82	25.5794	67.2916	9.36894	26.9444	2221.37	5.07993	2.37758	382.018	268.215	1.36307	1.32285	14.2704	r
Digitaria ischaemum	4.38918	3754.84	4.07985	99.5272	9.64818	113.606	139.918	49.417	68.6862	59.604	336.985	44.1277	220.678	2.67933	14.1005	3348.05	6.30518	3.67989	572.184	570.515	1.02717	1.03722	16.4086
Diplotaxis tenuifolia	2.23856	4164.54	3.50713	103.434	6.46919	137.889	145.568	55.628	53.5349	39.7599	270.517	24.2081	419.547	3.22863	18.6744	2659.37	5.93303	1.79429	462.503	476.852	0.696534	0.767164	15.5938
Dipsacus fullonum	7.85881	4932.01	2.5598	295.008	7.66526	118.892	106.248	47.7242	51.6384	49.1323	566.701	46.9833	438.642	7.33383	25.882	2781.65	5.91564	1.49561	189.985	257.969	1.30289	0.693728	13.6124
Drosera intermedia	8.34932	3920.69	1.086	12.5141	13.3833	65.8298	162.232	49.3612	51.4783	29.9651	679.906	57.7459	91.8094	6.92681	5.70727	3672.8	16.6716	1.42081	202.896	240.419	0.822517	0.946454	19.5199
Drosera rotundifolia	9.39933	6681.61	1.45089	144.101	10.1567	83.8126	324.443	63.1435	95.1406	27.5298	470.905	97.0552	129.42	10.8628	10.2345	4837.5	17.833	2.69093	232.562	671.188	0.876854	1.0585	26.3531	c
Dryopteris carthusiana	7.44001	3944.85	2.46866	82.4037	15.5643	87.9759	202.871	80.3516	103.91	51.152	563.15	73.3701	99.6984	8.54531	31.7976	4151.01	11.8061	2.09443	365.675	548.964	1.48428	1.49369	23.4215	c
Dryopteris cristata	5.08011	6540.5	1.71445	127.439	9.55933	79.0597	262.213	55.2093	70.8515	27.401	470.344	92.0306	127.59	9.06321	24.75	3305.3	14.2587	1.80076	159.3	615.593	0.831722	0.874406	22.7078
Dryopteris dilatata	6.72293	3328.31	2.3653	63.2294	13.9406	78.3735	141.76	67.1365	87.9299	47.983	537.641	62.5644	81.4865	8.28311	29.2188	3534.98	9.50092	2.06687	392.487	464.53	1.44803	1.47613	19.6646
Dryopteris filix-mas	6.17305	3198.83	2.31553	65.8279	11.5155	66.7496	105.258	46.7241	57.1949	41.6156	855.484	36.2564	72.7645	9.91756	27.4877	3094.86	7.48413	1.99865	380.161	399.169	1.37191	1.80087	15.2308
Echinochloa crus-galli	3.55034	5116.58	2.84709	118.84	16.8159	114.831	158.102	54.3631	84.3699	70.155	650.181	58.4658	371.308	3.11446	14.7586	3389.11	5.75958	2.51463	312.292	335.85	0.884701	0.863934	16.7471
Echinodorus ranunculoides	4.5747	5636.1	1.95033	432.58	8.15775	105.631	184.099	15.0456	28.6789	16.2463	629.033	50.9056	236.908	5.41324	13.3056	4019.27	9.78824	0.705359	188.004	494.478	1.16914	0.678644	15.1672
Echium vulgare	2.10381	3128.64	4.26783	65.5028	5.85438	97.5149	111.115	53.4046	45.6635	32.0874	259.078	19.4129	254.774	5.46009	21.5103	1993.15	4.88914	1.24359	273.412	337.117	0.670694	0.726914	13.511	rr
Eleocharis acicularis	4.10609	5904.56	3.69647	201.01	13.8504	100.024	207.501	32.8752	48.301	36.6075	288.527	80.8999	274.948	6.71241	22.1658	6425.64	16.4042	1.07416	209.877	594.889	1.42906	0.829682	24.2771
Eleocharis multicaulis	9.9187	6800.83	1.67029	271.704	11.7265	90.4437	285.415	14.3854	23.5802	15.9546	935.592	83.9241	302.494	10.7986	11.2677	3870.93	13.7824	1.45097	251.934	342.017	1.03947	1.07231	19.9885
Eleocharis palustris	4.65519	5634.82	3.98755	372.252	13.301	102.692	179.574	31.508	52.4063	33.2577	371.799	82.4801	384.918	5.17426	17.0767	6688.94	13.628	1.04158	244.408	762.908	1.13529	1.10056	22.6362
Eleocharis palustris ag. (incl. E. uniglumis)	4.74694	5152.89	5.2068	446.28	12.3028	103.193	202.266	35.4695	53.8269	38.4928	385.902	87.3331	394.132	10.9982	18.0219	7354.26	16.5573	1.17465	259.014	869.539	1.46019	1.43579	25.0253
Eleocharis quinqueflora	5.39689	5380.65	5.68298	567.945	7.44163	106.025	184.044	38.6114	62.6466	34.3644	345.781	80.3883	426.61	4.79692	12.1469	4151.91	8.19601	0.838038	493.302	293.869	1.47224	2.11231	14.879
Eleocharis uniglumis	4.83237	5342.06	5.71761	612.291	11.5415	102.533	187.224	37.4163	52.7642	40.4651	403.877	87.5993	402.189	5.19196	15.4932	4941.75	15	0.982294	448.03	435.961	1.36395	1.74397	15.395	rr
Elodea canadensis	2.38071	3854.47	2.34971	231.849	9.90424	77.2635	173.28	20.4718	20.7648	25.4102	345.151	90.2016	370.274	11.1647	12.3696	4367.92	10.6256	0.976608	142.879	477.835	0.648452	0.312959	15.1461
Elodea nuttallii	2.67701	4491.58	2.53247	205.028	10.1067	73.9093	182.549	20.7777	22.2225	29.9394	252.593	87.4145	324.493	4.95544	17.4052	4574.24	10.7505	1.10803	174.713	461.708	0.582324	0.298816	16.7387	c
Elymus caninus	5.2817	6540.97	2.75391	98.9141	21.3816	86.4495	249.668	106.425	119.324	71.1716	576.648	71.348	118.1	6.9416	37.122	8178.55	18.2572	1.84167	365.945	767.525	1.13559	1.71994	38.4369
Elytrigia atherica	3.3743	4974.2	3.26149	733.511	8.00145	198.181	246.721	64.347	69.486	43.9732	310.069	124.605	509.243	6.19423	27.0436	3259.44	7.78766	1.67072	490.491	432.83	0.981682	1.37089	25.8983
Elytrigia juncea s. boreoatlantica	1.21645	3966.27	4.54747	768.913	5.66981	130.487	264.908	94.0619	81.6239	69.7389	166.228	39.352	516.248	2.18892	26.5715	2263.25	5.3455	1.2052	565.841	394.387	0.96158	1.28476	21.3474
Elytrigia repens	6.03001	5361.96	2.35333	561.063	10.0244	143.702	127.392	40.7684	50.3325	47.4969	583.175	60.4401	441.863	6.16985	17.2142	4616.13	10.2855	1.75498	333.262	560.482	1.40168	1.33518	19.434
Empetrum nigrum	10.3123	2520.42	1.00122	130.823	12.4639	77.2554	147.175	94.4139	109.302	54.0143	1055.19	103.152	124.359	9.30131	8.11662	2706.75	8.39267	2.36959	205.007	403.792	1.57923	1.61191	14.3053
Epilobium ciliatum	5.04635	8746.79	3.75878	345.465	15.9848	150.117	280.815	68.1103	92.8964	62.08	755.118	100.911	412.548	10.3655	30.6927	8343.52	22.566	1.46634	263.932	755.371	1.75699	1.51319	33.84
Epilobium hirsutum	4.08101	8296.96	2.36928	322.673	19.8674	130.104	260.917	58.8027	73.4114	55.7317	841.98	91.8261	426.669	9.03779	21.7175	7361.47	14.8342	0.945245	293.666	590.032	1.38265	1.40261	28.4881
Epilobium montanum	5.37828	4162.33	2.62617	160.841	14.6819	81.3305	178.752	62.6646	69.7202	53.4847	682.599	59.8797	124.057	5.81449	22.7601	4757.74	9.57377	1.74438	311.218	474.196	1.4011	1.50647	23.2802
Epilobium obscurum	6.32269	8627.89	3.81873	370.592	18.6983	127.959	314.545	68.9167	98.8529	73.1498	740.709	84.0112	298.92	13.212	29.6496	9367.49	23.3338	1.87255	302.319	892.586	1.6504	1.63199	36.9306
Epilobium palustre	5.10752	7332.13	2.36334	436.803	11.3933	132.151	209.725	45.6845	67.4857	34.173	501.828	90.8333	355.438	10.7071	30.4727	5358.54	15.8074	1.59337	189.187	817.227	1.0817	1.04335	25.7111
Epilobium parviflorum	5.14808	8474.2	4.66911	471.626	18.1699	140.097	264.216	54.5137	66.1249	57.6495	617.12	88.3266	453.752	9.17311	25.0449	7401.16	16.8686	1.10449	366.7	667.9	1.55597	1.59837	31.3499	c
Epilobium roseum	5.18169	8156.36	5.03825	140.413	18.5896	111.865	286.561	52.8396	65.8827	52.9114	894.871	103.008	400.31	9.31059	25.8664	8422.24	18.6131	2.88922	309.407	824.463	2.41972	1.56749	39.2425
Epilobium tetragonum	5.7474	8256.74	5.42179	504.551	14.4446	129.122	238.143	52.8423	68.8811	47.7781	646.497	86.7971	441.07	10.5929	31.9682	6554.48	13.7146	1.79269	348.1	584.149	1.95393	2.29443	33.1469
Epipactis helleborine	7.11857	4203.3	3.06608	79.9642	10.9279	92.2375	138.748	46.6448	56.345	44.2401	1012.18	53.3611	114.302	7.4988	33.2666	3678.78	8.20406	1.92144	352.006	456.505	1.88459	1.87953	21.4509
Epipactis palustris	4.44009	5934.79	3.99941	460.092	7.52024	89.489	181.976	42.2436	45.831	36.1493	409.425	65.7215	443.454	4.53988	12.2774	5582.02	11.7475	0.979439	245.497	340.92	1.37509	1.34724	21.18
Equisetum arvense	7.53623	5692.18	3.14292	223.233	11.6511	123.187	127.644	45.962	56.0375	51.0737	653.798	59.9443	391.196	7.99823	22.5239	4316.67	9.21132	1.69279	278.194	402.785	1.50024	1.2942	21.3679	r
Equisetum fluviatile	4.90637	6118.72	2.74068	196.053	10.9435	125.356	183.245	35.5363	49.7163	33.4643	446.184	98.2317	358.217	10.7673	26.3727	5788.24	12.6375	1.52332	206.145	565.836	0.943456	0.691843	20.0335
Equisetum hyemale	7.53843	5069.98	1.80664	92.8425	18.4947	83.4457	199.558	61.1944	78.7708	55.567	695.735	72.1265	123.208	11.7882	23.8181	4967.4	14.5609	2.79811	332.58	285.661	1.67628	1.55196	25.3857
Equisetum hyemale ag. (incl. E. x moorei)	9.45754	6886.62	2.51106	113.949	20.7674	91.1576	176.903	69.5158	83.6631	87.2905	812.712	69.8836	190.22	11.5616	33.7257	6479.83	11.2518	1.90584	308.832	376.263	2.16722	2.20691	30.9523
Equisetum palustre	5.57443	6241.54	3.18274	202.01	12.8429	130.741	232.427	46.0901	64.0063	37.962	502.33	68.5926	302.899	7.42732	25.0761	6907.4	16.0168	1.37798	275.834	751.093	1.15421	0.978634	25.1377
Equisetum telmateia	4.9061	8004.89	4.00549	97.5152	14.0163	88.3564	156.556	47.8599	51.1395	41.0408	357.238	52.6655	111.238	7.91092	23.6624	3491.91	8.62559	0.88076	206.559	265.858	0.908772	0.935271	21.4084
Equisetum variegatum	2.57729	7424.29	1.95132	226.667	8.06617	114.996	171.397	34.8718	39.6545	26.4639	385.657	77.3387	191.224	3.78842	11.8254	4996.95	10.6394	0.840651	263.522	393.791	0.866291	1.02461	21.4959
Equisetum x litorale	7.35212	8811.82	2.60622	248.908	15.6915	150.066	306.641	75.9641	105.074	63.1964	880.062	116.258	436.463	12.8323	34.556	8669.53	20.7299	2.6789	266.176	904.319	1.5816	1.24031	33.187	rrr
Erica tetralix	8.63517	3699.55	0.959033	30.1681	13.3874	73.8547	152.59	99.1397	153.497	49.512	1016.64	76.7051	84.3708	9.21496	7.42156	4190.57	13.5226	2.52633	199.433	296.202	1.09612	1.3537	23.6057
Erigeron acer	4.17914	3074.62	4.03711	323.507	8.22074	78.9961	120.287	54.6821	54.8122	38.3707	228.294	23.5857	163.53	5.10051	10.6723	1866.01	4.42916	1.25312	185.722	251.103	1.25589	1.35235	16.8236
Eriophorum angustifolium	10.1662	8689.52	1.51079	128.081	11.5201	116.458	308.656	44.6143	55.3779	32.699	511.065	94.4106	191.156	10.0818	10.749	4995.28	15.1427	2.43382	257.419	929.732	1.07656	1.17766	31.4999
Eriophorum vaginatum	3.61721	2804.52	0.359655	24.019	11.2565	68.5215	154.392	102.175	163.899	38.6474	631.81	69.9435	58.0762	9.86519	6.61839	5319.24	18.3679	1.85387	185.417	578.462	0.628088	1.02341	22.4046
Erodium cicutarium	3.93897	4089.64	3.47111	75.6976	6.05815	118.082	132.504	67.9765	62.8658	37.4539	250.4	23.3855	221.916	2.77163	16.2052	2544.36	5.5538	2.89528	492.796	475.961	1.16743	1.45585	13.6351	r
Erodium cicutarium s. cicutarium	4.16132	4018.5	2.67927	92.7043	7.79625	128.793	124.271	37.1788	47.0607	30.4064	298.121	25.5777	470.304	2.81941	13.0813	2352.87	4.75616	2.84527	482.52	509.334	1.18509	1.1353	11.9629
Erodium cicutarium s. dunense	1.85875	2552.85	1.97655	47.3719	3.92592	57.1673	97.5212	61.3956	54.0295	23.992	171.716	25.3458	164.768	4.24864	11.8492	1473.8	3.83384	1.4364	256.833	262.401	0.779235	0.872513	11.4256
Erodium lebelii	1.6466	1783.14	1.65885	47.5909	3.32475	41.354	80.1083	52.2638	45.3477	25.1102	154.558	24.9292	113.133	4.17029	14.0243	1341.07	3.08785	1.40111	222.711	247.481	1.04233	0.935616	9.55861
Erophila verna	1.5903	3677.81	2.64596	52.368	5.26424	74.5797	114.391	70.5566	62.4518	37.3374	158.087	20.9226	202.893	3.34967	10.366	2030.98	4.89971	2.01854	295.739	325.238	0.964551	0.864265	13.8928	r
Eryngium campestre	1.83205	4726.96	2.04075	67.3034	8.07145	123.928	128.428	44.2335	48.7738	27.3385	288.38	28.93	298.798	2.60839	12.3227	3113.4	7.00831	1.24017	278.171	428.505	0.495599	0.47712	15.8139
Eryngium maritimum	1.00011	3343.51	4.81475	726.823	4.00274	92.9753	173.27	82.0735	72.4827	45.443	90.396	17.1631	469.458	2.38354	19.9491	1603.32	3.90499	1.01613	314.353	280.519	0.974563	1.12503	13.2309
Erysimum cheiranthoides	3.14404	4346.13	2.02789	124.129	8.8922	122.316	125.633	32.173	42.8732	44.0995	626.61	56.9024	434.778	3.73418	22.53	3718.69	5.71838	2.39791	269.725	390.78	0.769111	0.870429	18.3369
Euonymus europaeus	5.50842	2627.57	1.54529	39.9088	8.08723	64.4512	87.6521	33.2065	36.4733	27.4389	811.473	28.1273	63.8437	5.52153	24.8444	2756.56	6.37721	1.01282	381.218	411.022	1.4845	1.68364	14.8721
Eupatorium cannabinum	4.97592	7946.34	3.96471	407.897	17.6525	101.718	249.903	59.3616	70.4858	46.6733	599.089	100.66	255.783	9.29741	26.9464	5867.06	16.4263	1.13052	206.687	681.675	1.50448	1.56129	24.8125
Euphorbia cyparissias	3.18607	3749.95	3.4105	48.1689	7.65398	88.6033	89.757	46.5639	51.4399	41.8361	367.252	22.8274	128.655	5.32735	19.2467	2463.78	4.97528	1.5465	259.561	343.584	0.77993	0.86428	15.1495
Euphorbia esula	4.59667	4325.46	1.80723	133.553	8.55338	107.777	94.8577	37.2536	43.1131	44.1681	536.703	42.7275	302.991	4.79569	19.4839	3277.43	6.92086	1.23143	211.963	368.506	0.672096	0.61216	15.7635
Euphorbia esula s. esula	2.22024	3818.53	1.9081	111.42	7.08364	96.0261	99.681	31.5456	35.4172	26.8241	374.744	33.8456	343.163	4.41827	14.6927	3388.77	6.4972	0.934431	190.273	337.155	0.507354	0.538084	14.2842
Euphorbia exigua	2.74277	2775.19	1.04486	82.0263	6.28641	119.783	72.377	26.2537	28.7424	32.4788	610.671	33.5883	306.607	2.81087	8.76567	2075.27	4.15491	1.96595	205.294	249.955	0.430535	0.454649	11.3205
Euphorbia helioscopia	2.55568	3215.79	1.43906	87.7259	6.72207	114.071	93.9297	22.8978	28.1059	39.8512	564.15	59.3171	430.151	3.58762	15.7704	2286.18	4.19379	1.50447	233.655	273.773	0.651296	0.627905	12.56	rr
Euphorbia palustris	5.69846	8121.22	4.26288	112.086	12.8125	107.264	208.306	48.4889	66.0668	32.2176	408.981	81.4254	148.737	11.1551	26.6013	4496.55	9.70943	1.23611	207.333	362.489	1.44924	1.35578	28.5448
Euphorbia peplus	3.59899	3962.02	1.44305	108.924	9.66284	134.131	98.1316	25.4496	35.65	47.0724	963.996	54.1958	448.971	3.18468	27.9104	2992.42	5.20399	1.34957	288.879	518.443	0.690189	0.6907	13.081	rr
Euphrasia stricta	4.67138	6923.3	5.22464	494.166	12.843	108.185	285.14	78.1914	80.8212	48.0571	368.444	61.9101	424.138	5.46509	11.584	4433.91	10.3375	0.756409	249.923	344.01	1.39334	1.30379	26.647
Fagus sylvatica	7.23945	2468.44	2.6063	31.3819	10.5159	65.5163	99.2729	56.1956	75.8332	30.4462	484.215	20.0731	45.4576	9.86371	32.5196	1917.59	4.32822	2.3856	468.062	683.654	1.38966	1.55084	16.7276	c
Fallopia convolvulus	7.02346	3910.18	3.11412	87.5035	7.35296	116.241	104.785	44.9574	56.9756	37.0917	687.701	45.6011	366.586	4.8067	19.7951	2510.79	4.8642	2.59656	404.592	509.874	1.60537	1.68149	11.0291
Fallopia dumetorum	6.1431	2889.03	1.57377	55.2301	9.42139	65.9635	95.7758	35.1291	43.1384	33.6687	814.611	39.5555	93.8851	9.29997	21.5058	3156.73	7.63687	2.48818	383.71	430.311	1.91938	2.13607	14.4869
Festuca arenaria	2.55243	2917.25	5.30593	753.203	4.95595	65.1172	109.485	74.3097	69.8274	53.6272	191.955	26.771	274.253	4.85141	17.7717	1787.32	4.15981	1.83935	298.746	313.221	1.58256	1.52259	12.7832
Festuca arundinacea	4.3721	7043.48	2.55118	641.678	12.5014	130.087	149.292	41.1518	46.844	37.2527	489.678	121.448	452.222	5.509	15.6441	4667.79	10.3124	0.993082	353.106	462.017	1.01098	1.11784	18.6267
Festuca cinerea	7.5913	3733.55	3.12242	29.0291	5.98775	89.6885	96.2325	58.4128	72.4293	35.489	208.635	17.1192	274.015	3.83238	10.9951	2246.96	4.84366	1.92138	256.162	319.744	1.40843	1.49021	13.8576
Festuca filiformis	10.1905	2813.03	1.74462	33.5482	5.8961	71.6652	97.9841	68.6119	83.2804	46.1071	364.882	30.6818	111.393	7.48955	11.8744	2240.99	5.72378	1.77949	253.92	359.405	2.05869	2.64198	13.8342
Festuca gigantea	4.58504	3630.88	1.31837	84.6569	13.8492	69.0992	108.823	38.0214	40.1828	37.0832	311.888	46.1091	79.7613	5.64865	13.4907	2691.38	6.45424	1.06229	217.081	168.448	1.0121	1.02935	14.1684
Festuca ovina	8.16509	4000.46	2.24883	24.297	7.33438	92.8574	122.074	63.3982	88.656	55.8979	398.284	22.9114	99.7027	5.82141	11.324	3112.14	7.05231	1.23412	306.549	448.413	1.4591	1.82975	19.8884
Festuca ovina ag. (incl. F. cinerea, F. filiformis)	10.4098	3629.67	2.06415	36.5942	13.8629	79.7965	114.375	87.8306	114.12	42.7543	579.223	27.7077	81.6668	7.41495	9.4453	3700.26	7.62552	1.08558	221.319	443.793	1.88077	2.33948	28.0177	rrr
Festuca pratensis	2.95883	6182.98	1.96904	136.829	14.3868	99.9282	107.117	31.5116	38.7782	27.4299	339.05	51.6132	290.097	4.10044	9.66967	4146.86	9.81064	0.702279	211.131	356.314	0.781611	0.644425	21.7461
Festuca rubra	5.28229	7551.49	4.93225	749.552	14.7992	162.603	204.513	72.9406	81.0294	43.9426	384.684	73.5099	403.851	6.76617	15.1077	5416.08	12.9865	1.43298	514.48	524.27	1.78807	2.03049	32.3573
Festuca rubra ag. (incl. F. arenaria)	6.52393	7433.39	5.8458	750.044	16.3297	148.442	215.013	73.2125	85.0215	44.1334	430.295	54.2997	245.126	7.76243	16.1307	6293.08	14.2784	1.33182	533.587	568.838	2.16955	2.4955	33.0367
Festulolium loliaceum	4.16552	7672.47	2.88705	93.8913	16.7565	129.112	140.106	36.8104	45.5217	36.8131	363.12	43.1132	447.927	4.81201	20.9809	4640.18	9.18189	1.27405	582.334	527.692	1.1977	1.28688	31.9129
Filago minima	4.38976	2762.98	2.41581	20.9499	4.67772	68.1208	74.1911	46.7408	61.216	36.4513	213.475	12.1439	79.3302	2.63484	9.17045	1982.7	4.6544	0.538119	227.932	310.651	0.962716	1.06078	12.564
Filipendula ulmaria	5.36548	7415.52	2.39431	133.324	12.3955	111.028	218.943	54.4183	66.6464	44.1704	503.041	71.3047	180.186	7.73599	29.5997	4815.2	12.2955	1.46977	196.049	460.614	0.844445	0.759025	26.0538	c
Fragaria vesca	6.7128	3152.51	3.51742	66.0571	8.85669	68.9489	105.934	43.7136	44.7584	46.3802	716.97	42.2812	88.5218	6.65035	30.3629	2774.94	6.51651	1.69632	257.503	364.187	1.57632	1.56874	15.247
Fraxinus excelsior	5.44648	3367.59	2.7569	59.371	14.1068	66.2692	116.645	46.0696	46.6799	41.6775	613.93	52.1308	86.6521	7.89525	19.2552	2952.5	7.42711	2.15687	304.741	271.563	1.48986	1.34924	15.409	c
Fritillaria meleagris	5.53472	7527.58	1.10042	63.2875	13.8818	93.5981	95.3782	44.8985	54.2637	54.8448	619.378	38.7131	177.298	4.53385	29.9024	5080.23	9.92695	0.891287	129.172	277.76	0.541242	0.525194	25.8906
Fumaria officinalis	3.21478	3761.87	1.55246	139.744	7.03683	127.148	93.1894	30.0357	35.9104	42.7587	653.355	48.7348	467.822	3.46188	15.3955	2367.31	4.45247	1.81705	248.295	345.044	0.75971	0.812825	12.3635	rr
Galanthus nivalis	4.81337	2727.41	0.870223	32.1075	10.1613	54.8226	62.6276	30.8084	31.4311	14.6136	481.81	16.846	49.3553	5.97983	18.1943	1173.83	3.1746	1.28658	324.548	199.249	0.982873	1.45748	8.6857
Galeopsis bifida	7.43801	7248.84	2.92771	116.124	18.2182	106.827	292.223	87.2594	122.852	65.3191	570.453	116.172	155.404	15.7419	26.6699	5833.53	14.4591	2.05954	309.272	570.453	1.56213	1.57907	39.2131
Galeopsis bifida + G. tetrahit	6.69886	6166.82	2.87036	97.31	19.3526	119.148	306.022	88.0232	119.816	62.0475	511.305	73.3672	102.725	7.22388	25.3532	4452.5	7.88795	1.90237	290.23	279.079	1.83458	2.36156	39.6769
Galeopsis speciosa	5.68937	4680.65	3.72565	99.5604	17.8351	104.061	191.708	43.9517	57.1627	48.3832	874.318	75.0558	173.743	8.61293	33.4307	4934.4	10.2034	2.6067	516.817	564.161	1.58362	1.70163	29.2037
Galeopsis tetrahit	7.73733	4204.67	2.38442	88.9016	14.7206	89.3841	160.971	54.9709	79.0763	48.2455	697.688	62.0488	106.208	13.0936	27.6094	3780.2	9.67943	2.61095	375.666	318.469	1.70179	1.65205	22.4754
Galinsoga parviflora	4.44247	4153.86	2.65275	198.642	8.84108	127.117	126.532	34.0951	45.6511	46.5257	568.745	52.7933	430.771	2.95536	20.4523	2925.13	5.45488	2.26559	340.587	386.572	1.28878	1.13495	16.3653
Galium aparine	6.05582	4165.03	2.40913	146.421	16.3126	86.2135	151.096	47.4703	53.5489	45.9023	749.585	91.7239	157.247	9.58993	21.1809	4539.39	9.94575	1.33807	263.773	451.193	1.69568	1.62066	23.2258
Galium mollugo	4.97542	4945.28	3.34498	62.8321	8.33039	120.822	137.57	71.6667	69.8305	37.1995	408.037	30.5167	195.56	6.59812	19.5727	2982.14	6.88679	1.49716	288.662	402.503	1.26351	1.0751	22.1493
Galium odoratum	3.54781	2197.11	0.949256	28.7185	7.41035	38.5049	64.4574	27.3393	23.5485	21.8307	352.64	12.9571	33.8215	4.17111	16.6364	808.194	1.99467	2.49697	175.658	133.69	0.838322	1.10706	8.04566
Galium palustre	5.28137	6951.38	2.39519	273.694	11.3208	124.283	221.228	45.2091	65.5351	41.0198	494.429	88.3561	320.329	10.0822	28.657	5356.31	15.0784	1.44003	196.56	782.478	0.991921	0.812562	24.3333
Galium pumilum	1.04241	2894.24	1.79909	17.6992	5.55426	67.1623	107.317	55.7706	41.8475	22.7866	273.368	10.6555	170.655	4.0532	9.89603	1731.5	3.66785	0.481403	109.784	245.462	0.371083	0.56536	9.45077
Galium saxatile	9.05393	2008.07	1.55677	29.9846	12.7968	52.9676	78.3123	64.8065	80.7811	42.2578	1060.03	26.0631	50.9186	11.1185	9.73314	2718.52	6.35311	3.19918	209.284	378.621	1.32742	1.28809	14.8786	rrr
Galium uliginosum	3.67277	6672.83	2.11024	351.388	9.19419	77.0859	187.209	32.3575	39.827	23.6526	421.712	58.8611	126.443	5.74697	13.1297	4467.98	14.6128	1.05868	195.662	596.901	0.79125	0.779949	21.0327
Galium verum	3.50962	3735.85	3.90842	44.5015	5.76167	83.9322	119.276	68.1018	60.7644	30.4441	223.3	25.0303	137.311	4.5274	11.5142	2145.13	5.33927	1.53356	265.089	342.934	1.14702	1.12723	15.2723
Genista anglica	8.23219	3068.63	1.10974	21.4409	13.5609	69.489	117.806	80.7915	103.12	36.3714	1061.22	33.7572	67.1048	7.75394	6.74026	3616.97	7.63637	1.35215	162.848	286.251	0.978433	1.17413	19.5055
Genista pilosa	8.34601	1545.02	0.819921	15.5637	10.2982	44.7714	73.8951	62.7329	80.0138	40.3737	1105.2	28.1084	37.7873	7.71207	5.60138	2247.48	4.90132	1.32996	124.142	277.73	0.916127	1.08491	14.9994	c
Genista tinctoria	8.75859	4396.69	2.28864	61.4471	9.56117	66.0925	129.236	57.7952	70.3229	32.2708	340.635	42.1819	106.928	3.58846	10.5893	3177.33	6.51039	0.705323	252.531	250.206	1.97535	1.88326	24.5522	r
Gentiana cruciata	5.31593	1958.22	1.23456	62.5547	6.64866	55.1948	69.9813	37.067	40.6515	32.6493	301.043	30.6742	132.468	4.17247	11.3056	1686.25	4.15644	1.18581	175.293	233.414	0.862868	0.804012	12.7738	rr
Gentiana pneumonanthe	8.15935	5689.49	1.27503	40.3982	11.7002	68.2322	182.193	68.608	83.0436	35.7901	624.082	40.8226	74.2349	4.79106	7.86478	4997.25	7.84486	1.35605	185.958	258.972	0.930378	0.963169	27.7682	rrr
Gentianella amarella	1.87669	4990.56	4.57642	505.334	6.62681	80.2037	151.878	42.3596	40.6462	37.0476	322.907	55.669	166.576	4.06335	8.24993	3382.65	8.53054	0.846434	148.684	251.211	0.796616	0.751848	12.3201	c
Gentianella germanica	2.99018	3101.32	1.81747	36.3133	3.59252	66.2847	75.0388	33.829	32.8921	24.3611	458.101	17.5014	188.441	2.16959	11.3805	1506.47	3.28984	0.474644	159.21	219.958	0.400608	0.497579	6.85001	rrr
Geranium dissectum	2.49193	3621.3	1.26738	225.248	6.73749	92.4747	78.8042	26.8514	30.3295	32.7419	481.649	43.5603	319.17	3.94008	10.789	2983.02	7.62533	1.30611	196.965	273.344	0.536189	0.449692	15.1655	rrr
Geranium molle	3.1153	4738.4	2.48756	248.344	7.20654	143.957	130.53	59.2477	58.2139	30.6682	322.707	28.4306	389.522	3.76657	13.996	2802.6	6.40229	1.35814	340.628	408.028	0.785505	0.876116	14.4473
Geranium pusillum	4.13864	4072.93	2.30495	86.5809	7.13791	115.079	113.381	33.2678	40.2253	39.2227	426.048	34.1727	311.837	3.38524	16.0096	2727.03	5.33912	1.95559	456.309	494.776	0.937791	1.09543	13.425
Geranium pyrenaicum	3.47051	6909.4	2.30385	69.1385	6.17977	84.4706	85.1002	33.1628	40.1011	47.1671	619.192	21.4287	294.003	4.37388	23.4614	2162.72	4.72238	0.980332	135.128	253.395	1.20638	0.866062	11.6857
Geranium robertianum	4.71679	3076.59	1.14801	51.1884	11.677	62.9016	94.0611	37.5671	36.0815	27.6641	732.227	36.3049	70.1939	5.28651	17.5016	3322.83	7.45919	0.98366	349.355	406.661	1.17716	1.42448	14.6193
Geum urbanum	4.61349	2815.53	1.08403	45.021	11.251	57.7416	84.928	35.3053	33.1999	26.4504	719.148	30.3513	66.0098	4.94324	16.8789	3049.74	6.81656	0.917162	316.418	364.176	1.11804	1.32066	13.3649
Glaux maritima	2.89397	5332.89	2.32043	535.977	9.16645	99.5458	153.764	40.3927	30.5452	46.853	393.703	94.1371	315.777	5.48987	11.8549	3138.67	8.4676	0.844619	156.739	273.368	0.879715	1.19065	14.6061
Glechoma hederacea	7.29015	6210.87	1.95729	89.2902	14.2611	117.285	139.833	53.3562	65.2905	51.8106	801.621	52.8314	223.221	7.06063	25.6366	5218.44	11.0426	1.56798	256.295	541.966	1.47231	1.3385	24.3193
Glyceria declinata	7.00691	7290.29	5.10546	270.396	13.1403	140.133	175.617	50.5109	70.5639	50.3804	765.257	99.7201	443.411	11.1129	29.3999	7909.01	18.2155	1.1033	420.946	853.671	1.67395	1.10588	25.2006
Glyceria fluitans	6.19701	7212.52	2.68627	237.154	13.8479	116.01	214.45	44.6289	63.0719	48.593	407.018	100.015	349.537	8.00126	18.2279	6582.98	13.9437	1.30789	213.39	565.405	1.07893	0.82258	25.7543
Glyceria maxima	4.67855	6614.92	2.84788	208.955	13.1334	109.967	214.429	38.0566	53.1795	34.362	484.801	95.446	391.304	9.65224	26.5262	5942.72	14.0611	1.0872	171.275	531.576	0.915283	0.661619	21.2442
Glyceria notata	3.8997	5593.82	4.20691	538.662	16.7193	102.229	233.553	53.1075	74.6216	58.0287	677.202	62.9831	435.862	5.70167	24.8462	7225.25	17.2034	1.50542	345.324	575.455	0.967141	0.988206	27.2958
Gnaphalium luteo-album	4.1041	4949.14	5.09083	556.142	10.6219	142.717	234.998	44.5258	50.846	42.8089	419.767	123.621	475.216	6.93215	22.6904	2766.72	7.59048	1.48832	533.294	376.379	0.741605	1.08012	14.4516
Gnaphalium sylvaticum	6.79888	3631.49	2.32024	45.0048	11.4074	81.0079	110.967	57.2499	79.8349	44.1579	624.268	36.2569	111.029	7.779	10.3627	3289.27	7.16005	2.34733	320.76	295.734	1.09753	1.13236	16.2849
Gnaphalium uliginosum	4.42552	7688.65	4.2237	240.598	12.0819	148.16	199.443	61.7027	83.2985	68.9788	547.15	85.1303	392.105	7.03528	18.4299	6317.37	12.111	2.07453	327.304	599.103	1.28216	1.0975	28.4322	c
Groenlandia densa	2.00513	3951	1.86184	159.934	10.6366	86.3625	182.045	23.5846	25.8955	27.8954	242.466	78.3214	366.439	5.385	9.47416	4575.03	12.3385	0.979152	125.644	506.9	0.517297	0.2549	14.3083
Gymnadenia conopsea	4.1702	4403.05	6.10646	543.796	14.8301	54.9694	150.585	59.2015	59.3494	47.1414	511.718	42.8191	208.443	4.43327	13.1219	5329.18	9.55852	0.532082	203.235	263.28	1.24435	1.27437	24.2516
Hammarbya paludosa	5.03487	7959.41	1.63752	231.171	8.69295	78.9057	211.645	39.1306	62.0514	28.2381	441.874	89.0921	141.442	10.3369	16.7294	3456.87	14.0195	2.26595	189.449	871.691	0.71037	0.776406	20.2871	rrr
Hedera helix	5.14815	2880.48	2.23995	33.5051	11.6848	58.7978	92.6003	35.7901	44.8594	30.2373	373.856	24.2273	50.3314	10.1168	22.8896	1681.01	4.55452	2.6607	379.3	166.578	1.31321	1.29052	11.0204	rrr
Helictotrichon pratense	1.09153	3029.41	1.53499	26.7649	5.47529	73.4888	88.5056	48.8986	46.4961	28.4909	317.462	12.3149	455.706	2.49533	11.71	1473.27	2.75618	0.493561	149.466	190.902	0.252477	0.342879	8.061
Helictotrichon pubescens	3.09501	4354.65	4.02478	45.2201	7.17895	110.307	95.9369	58.323	58.0713	29.702	281.819	23.7468	145.636	4.10214	10.6234	2181.96	5.17467	1.15556	208.012	315.872	0.65221	0.68291	16.1402	rrr
Heracleum mantegazzianum	6.66672	5696.92	3.6863	110.447	15.7521	124.398	106.63	45.407	54.9633	34.1722	802.112	58.7176	258.933	10.4157	25.1581	3271.71	11.2413	2.31316	407.788	281.11	2.29601	2.64824	15.2986
Heracleum sphondylium	7.45694	5271.79	1.97843	97.131	10.4086	89.0224	100.423	41.7183	47.0881	46.6645	716.855	54.1094	253.51	6.19519	25.0453	3219.11	7.26005	1.36778	178.829	266.507	1.28312	0.8425	17.0992
Herminium monorchis	3.94632	3695.36	5.11145	766.248	11.5306	84.9082	318.772	47.8739	46.6953	49.7332	171.253	67.2339	478.779	2.6157	9.23036	2255.6	5.50614	0.700825	170.885	182.012	1.79199	2.14862	10.268
Herniaria glabra	4.0019	3613.43	4.63268	79.2649	7.49692	100.742	119.927	57.262	70.397	27.7774	160.973	17.3285	168.129	3.47846	14.0291	2454.62	5.09626	1.52951	334.576	349.002	1.64575	1.8096	14.3974	rrr
Hieracium lactucella	6.76804	5630.67	6.24756	57.0186	16.6199	68.5488	141.655	46.7804	52.0423	26.7121	297.04	43.476	120.781	5.27963	9.44403	5438.44	14.3947	0.493493	229.232	274.826	1.48576	1.66786	28.8396
Hieracium laevigatum	7.83957	4027.16	2.91445	40.1191	11.013	79.8132	108.621	55.613	82.1555	46.0731	817.716	33.551	113.936	11.6336	15.4359	2897.28	6.27083	2.31819	348.041	294.309	1.65589	1.36599	15.3542	rrr
Hieracium pilosella	6.63295	3585.28	5.17635	35.0726	8.88529	85.4666	109.329	61.28	61.7352	31.8767	238.445	23.4458	106.626	5.48169	12.1717	2288.86	5.25049	0.942748	245.567	306.542	1.88918	2.01414	15.5227
Hieracium sabaudum	11.0161	4500.26	4.98707	41.2983	7.48568	83.012	101.472	43.6281	58.1342	44.5602	918.794	32.5108	116.534	10.9259	28.8464	2306.73	4.78557	2.1803	326.136	266.673	2.29499	2.46677	12.2597
Hieracium sect. Hieracium	9.25447	2586.84	4.8117	43.4371	13.6583	52.9237	78.6214	39.6802	41.6724	30.8951	777.683	34.5335	59.0559	7.23801	29.2351	1938.5	4.32584	2.56692	520.73	358.687	1.44159	2.23724	8.67218
Hieracium umbellatum	8.77761	3131.3	2.16385	44.0777	7.9071	74.8581	112.745	63.3536	72.1738	40.1394	344.144	28.1114	114.115	6.705	12.0687	2229.72	5.67184	1.43351	259.146	345.181	1.99735	2.33764	15.4601	rr
Hierochloe odorata	3.79446	6002.18	1.96399	119.194	9.40447	90.3008	190.572	39.5444	51.546	31.6249	404.767	62.4506	344.003	8.2557	18.794	3022.08	13.6664	1.28696	160.367	581.233	0.630504	0.577966	17.3239
Hippophae rhamnoides	5.40656	4336.54	4.40893	672.429	8.39075	108.327	263.42	88.0153	84.6082	64.5666	367.557	79.8205	488.416	7.65902	27.9743	2359.25	6.14336	1.86252	317.071	376.671	1.13487	0.958396	17.8328	r
Holcus lanatus	8.16133	8865.61	3.08349	374.087	15.119	138.041	210.655	62.4703	84.0969	44.7726	581.258	68.3805	333.454	8.68025	21.1596	6321.47	15.3587	2.29348	350.651	587.602	1.59547	1.57459	31.1819
Holcus mollis	7.97902	4065.91	2.51053	61.0928	12.6786	86.5165	122.945	54.6221	78.3468	45.1177	904.912	44.9784	140.048	13.7709	24.6895	3719.23	9.04879	2.78415	348.66	400.545	1.50429	1.32561	18.8213
Honckenya peploides	1.49572	4407.62	4.97347	776.273	7.75479	148.688	232.792	59.9907	71.5239	30.942	143.423	39.3213	510.006	3.76507	22.7562	2518.04	5.6439	1.6639	534.039	394.739	0.878987	1.31243	23.5294
Hordeum murinum	3.07213	4709.36	1.89847	87.9901	7.77064	174.463	142.832	31.1657	35.9086	39.0287	601.961	44.3448	439.268	3.13146	19.9485	2879.03	6.95166	1.20967	405.619	512.36	0.627237	0.574909	11.4076
Hordeum secalinum	1.45732	3418.67	2.11926	685.467	8.14279	89.0607	88.5051	20.2481	25.8695	22.278	379.559	59.9568	413.465	2.85972	7.47438	2570.3	6.00488	0.651998	221.309	246.737	0.994209	1.12626	12.4161
Hordeum vulgare	6.60485	7148.77	3.90943	109.664	9.9703	154.141	104.04	30.4998	41.1654	42.5717	983.405	54.0213	349.154	2.64987	13.9517	3288.16	6.50725	3.11819	300.813	384.021	1.87794	2.2475	16.0309	c
Hottonia palustris	5.19341	5422.39	2.35339	140.036	10.5799	100.017	188.401	29.0585	37.9767	32.1926	364.732	89.9817	385.403	10.5068	25.2634	5140.36	12.7832	1.64682	183.416	508.974	1.11193	0.743135	17.8929
Humulus lupulus	4.83889	3985.06	1.46959	84.0851	16.1153	74.9962	165.035	43.0273	52.65	50.6804	459.411	63.4535	89.466	9.67124	17.8871	3271.85	8.47229	2.30941	227.826	268.166	1.08097	1.19078	17.3528
Hydrocharis morsus-ranae	3.78761	4844.65	3.38409	159.181	10.9649	86.8657	163.731	22.7125	28.4552	24.8826	460.216	85.4992	363.648	10.7165	25.3116	4943.25	12.0791	1.26323	207.758	509.124	0.871035	0.516998	18.108
Hydrocotyle vulgaris	5.67278	7082.45	2.21505	442.296	9.34976	105.015	227.626	36.6095	58.9963	34.0465	467.097	76.1868	310.949	8.30764	15.3788	4741.55	16.5662	1.6115	214.129	612.155	1.19196	1.00368	20.9785
Hypericum dubium	6.27546	7086.19	3.2742	105.552	15.9438	79.1254	231.824	48.5519	59.5917	47.2158	587.799	71.1351	149.512	9.82696	21.936	4501.92	11.0552	1.62984	208.818	380.32	1.4855	1.35953	22.6793
Hypericum elodes	5.56395	5236.25	1.79522	177.34	11.4367	81.8877	278.382	14.6851	24.4831	17.4066	538.144	71.6327	353.612	10.4751	14.3624	4530.36	16.374	0.68454	192.869	936.621	0.815705	0.688811	17.1692
Hypericum hirsutum	6.33025	3546.52	4.24064	38.2324	6.60458	64.5951	61.0091	44.2173	36.153	28.5554	871.464	22.5527	68.001	5.5799	24.6653	1276.57	2.81099	1.26115	162.718	138.061	1.61416	2.23932	9.25362	r
Hypericum humifusum	6.96666	5405.69	3.07665	121.719	13.6081	99.8527	142.395	66.4615	95.66	66.6093	765.813	60.6596	186.741	7.95118	13.5484	4545.1	9.31524	1.66333	298.608	365.304	1.3759	1.2575	25.437	rr
Hypericum perforatum	7.27623	4584.99	4.73716	49.833	9.86706	92.9326	126.328	48.6787	61.1031	41.7305	535.859	26.3172	162.105	7.4783	18.032	3474.75	6.89684	1.35315	294.944	352.29	1.79007	1.71287	21.3268
Hypericum pulchrum	7.76179	3639.19	1.74464	40.6672	14.8993	68.5738	122.532	76.396	97.542	66.4476	1059.29	24.7812	80.3471	12.4992	15.5071	3333.09	6.37761	3.56748	225.503	292.233	1.27504	1.15757	21.4903
Hypericum tetrapterum	4.89611	8294.57	2.38042	208.336	14.9979	101.074	253.184	58.7729	66.8137	40.3184	527.285	109.817	195.447	7.30287	28.0141	5076.36	14.7086	1.48001	197.737	588.941	0.931034	0.86974	26.7841	rr
Hypochaeris radicata	7.53174	4850.89	3.29253	67.3257	9.85904	113.916	144.939	69.1618	79.4883	36.6576	295.75	27.8921	212.395	5.23146	12.8224	3478.17	7.96628	1.01743	328.875	453.651	1.70586	1.94063	22.5864
Ilex aquifolium	5.13408	2144.96	2.45243	26.3989	10.6042	50.9728	80.7393	38.9994	58.9182	30.5376	365.265	17.4984	42.0727	8.59613	25.5057	1640.38	3.83607	2.09348	467.504	287.808	1.23392	1.31545	12.576
Illecebrum verticillatum	5.6574	5190.06	2.3399	204.659	14.5297	106.79	161.326	77.6889	122.778	61.9344	588.312	66.3731	253.37	7.43716	11.2765	5308.6	10.1604	1.66491	311.201	372.276	1.0298	0.965486	24.3205
Impatiens noli-tangere	4.82492	5473.33	2.26332	149.677	17.7286	90.1026	186.918	54.8099	65.9434	51.8313	530.421	97.0846	117.421	7.78368	16.9457	3829.72	8.49535	1.30234	195.939	272.192	1.28344	1.26138	22.5641	c
Impatiens parviflora	6.02437	3428.02	2.38779	45.5452	13.4595	72.7294	117.317	44.073	60.3259	31.0794	530.192	35.9287	72.3872	10.5034	24.0262	2340.86	6.56684	2.65523	368.454	207.105	1.31539	1.51919	14.2161
Inula britannica	2.09861	8188.22	2.35213	262.431	14.7718	130.092	137.507	40.5946	49.5806	27.0383	564.106	70.5335	455.244	6.37638	15.3221	8251.54	10.9551	0.793026	343.326	1007.75	0.575084	0.687619	23.0617
Inula conyzae	7.15078	3560.69	4.12636	57.2028	6.86863	83.2938	119.768	55.9508	47.2369	43.473	551.72	30.7298	197.493	6.80926	33.6357	2312.07	4.98211	1.34529	262.515	312.14	1.11792	0.985746	12.9673
Iris pseudacorus	5.41556	8112.21	2.81195	205.24	13.6652	132.945	257.613	63.6529	85.6779	46.6955	456.052	99.722	325.999	10.1868	25.536	6470.66	16.1681	1.3114	179.098	649.222	1.11066	0.918158	28.1111
Isolepis setacea	4.30426	7488.85	3.83023	405.032	7.85048	121.127	200.422	38.7496	44.1845	37.6281	427.83	45.3098	379.088	4.15885	14.8884	5046.83	9.44572	0.687375	282.991	413.005	1.14963	0.799187	19.1331
Jasione montana	5.94046	2666.71	2.095	25.3977	5.57396	60.9887	88.9547	59.0514	57.5873	31.7913	208.336	19.9854	94.4212	3.30548	9.29596	1856.09	4.43542	0.61087	206.456	290.347	1.02506	1.25212	13.0704
Juncus acutiflorus	5.63813	7737.02	2.53075	129.704	8.78845	90.815	206.246	41.4171	61.5007	34.6581	412.865	51.8609	165.201	6.20899	13.4039	3803.19	12.4192	1.24346	321.551	602.954	0.936955	0.930227	20.4677
Juncus alpinoarticulatus s. atricapillus	4.29378	6577.08	5.53512	607.852	8.9224	110.936	229.985	39.1186	75.5725	34.3366	315.478	92.3535	404.894	4.20233	11.996	4327.64	10.696	0.975837	267.016	284.998	1.39244	1.64118	16.8163
Juncus ambiguus	2.72006	8007.58	2.60298	612.007	16.0868	134.156	247	54.2227	48.7249	54.3196	499.443	117.669	399.342	5.71166	21.3572	4171.04	10.1543	1.47233	350.162	324.885	0.819508	1.04502	22.6224
Juncus articulatus	4.47503	6775.37	4.63021	513.269	11.0617	125.95	204.363	39.9362	52.7331	41.7194	439.221	75.5526	418.045	5.35973	16.3413	7476.28	15.9145	1.08753	285.469	767.524	1.4662	1.35755	24.3109
Juncus balticus	6.25997	7452.68	3.19324	630.297	11.5761	110.105	261.742	38.3809	76.6249	29.5265	408.895	62.4671	474.682	3.96814	10.8173	4533.74	11.0537	1.38036	322.917	339.824	1.86501	2.05746	26.4772
Juncus bufonius	5.39846	9001.81	5.86431	685.72	11.5839	159.213	242.516	50.864	65.1678	61.4556	551.014	98.46	462.73	7.41715	19.506	6243.11	11.9858	1.98751	387.411	539.11	1.87635	2.16077	26.198
Juncus bufonius ag. (incl. J. ambiguus)	4.22776	8257.02	3.62218	658.189	12.0642	147.597	264.638	39.605	48.2626	37.5163	541.823	115.446	465.251	6.85801	17.57	6554.12	13.3307	1.032	343.803	712.232	1.11273	1.58932	24.3258
Juncus bulbosus	10.2861	6038.53	2.09594	232.515	13.8899	91.2166	255.527	22.2888	31.3727	22.2437	541.309	61.0166	337.24	8.00216	13.0733	4697.99	15.4791	0.915542	305.724	558.548	1.17068	1.06261	21.7263
Juncus compressus	7.29497	8120.03	5.66354	291.741	15.6178	118.615	234.738	33.9877	43.4615	33.3501	445.733	88.197	384.414	4.8915	25.1419	7735.69	8.96087	0.958046	495.816	588.051	1.76731	2.15705	26.5279
Juncus conglomeratus	6.15489	8291.05	2.46503	123.033	11.6075	92.4819	227.711	58.1267	75.7086	33.7536	521.188	64.2109	159.339	7.0858	15.8192	4578.97	12.0189	1.8654	255.014	485.127	1.01763	0.986423	25.9908
Juncus conglomeratus x effusus	5.91671	7214.65	1.93452	97.846	8.99306	94.34	119.062	29.2187	37.7025	23.1031	338.168	39.0153	210.612	5.52726	11.8188	2537.17	6.80771	0.911105	269.578	386.668	1.01936	0.938177	15.7695
Juncus effusus	7.47049	9139.08	2.76969	176.895	14.3158	142.873	267.028	75.4466	111.165	54.2095	583.511	88.7099	274.397	11.5612	30.0302	5719.7	17.2426	2.26671	290.275	744.107	1.24957	1.18518	32.1486
Juncus filiformis	4.9793	6599.75	2.19931	112.738	9.68116	129.755	165.009	30.3883	34.1682	27.1053	324.653	55.1488	232.222	7.01533	10.7565	2780.76	12.8736	1.3465	249.225	709.102	2.0999	2.68977	16.9792
Juncus gerardi	3.10485	6062.98	2.52974	592.875	10.4637	101.658	159.186	36.7919	31.3908	42.8686	394.614	95.7808	338.846	5.41709	12.4908	3838.81	8.45111	1.01602	198.009	286.461	0.883093	1.18817	14.9198	rr
Juncus inflexus	5.18778	6450.1	4.4314	393.497	14.5678	111.318	181.267	43.4758	49.7162	45.8853	529.393	107.943	419.317	6.27159	21.1424	6452.95	13.6558	1.25885	218.151	699.094	1.2729	1.25199	25.5716
Juncus maritimus	5.01654	5438.28	5.05551	603.681	7.71355	136.243	214.227	43.2339	36.152	37.1535	327.056	96.7952	418.017	5.75813	11.795	3968.22	8.29538	0.712525	405.297	229.377	1.02742	1.47367	15.874
Juncus squarrosus	9.03853	3569.54	1.10557	18.7081	14.8776	73.1974	128.124	93.196	132.694	51.8737	833.56	48.2936	76.0521	6.00339	7.35399	4004.9	8.2677	1.94936	201.917	351.89	0.935258	1.07796	20.5134
Juncus subnodulosus	5.90998	7794.01	1.91078	177.377	9.82161	134.871	191.443	34.3619	51.5686	22.8262	433.616	96.0362	252.267	10.5807	29.7468	4495.97	13.9626	1.81731	182.018	775.26	1.06195	1.06563	23.1387
Juncus tenageia	5.54081	8476.64	2.92681	498.209	17.2503	111.641	199.147	39.9543	56.2831	37.9369	726.496	69.3664	370.275	5.3147	11.3531	3318.96	7.45005	0.482853	289.169	357.868	1.17919	0.830661	13.8664
Juncus tenuis	7.24101	7008.69	3.41162	310.373	12.3373	130.52	211.2	67.3909	93.0852	54.2534	610.76	77.9187	345.177	9.11956	16.9041	4966.14	10.8601	1.67617	446.893	464.86	1.29224	1.28181	25.4142	rr
Juniperus communis	6.95192	1522.35	1.18593	26.8158	9.81294	46.3588	75.5572	57.5182	69.9541	45.9813	683.051	27.1842	40.7756	10.2044	8.75893	2425.4	7.34179	3.18042	147.729	444.788	1.0459	1.09094	13.7753
Kickxia elatine	3.55483	2688.52	0.996344	69.5715	5.62338	121.846	72.5155	26.8561	26.9908	27.6259	841.191	29.131	477.155	2.65507	10.0752	1831.49	3.84426	1.73415	174.221	209.893	0.519458	0.430266	11.2115	c
Knautia arvensis	2.20794	4122.06	2.37617	48.4632	6.91704	83.4299	88.0563	36.5804	39.3279	33.5642	420.972	21.8873	199.015	3.74225	11.7805	2678.65	5.31204	0.613619	193.135	333.681	0.561369	0.51788	14.3106	rr
Koeleria macrantha	2.01373	2415.02	4.88619	37.7449	4.14906	49.8142	92.0582	53.9614	49.449	26.7279	179.037	23.1525	94.5257	4.7805	9.86782	1603.39	3.95321	1.35196	230.487	264.517	1.13899	0.994272	12.2721	c
Koeleria pyramidata	1.39841	3396.81	1.28148	21.3203	5.08104	72.6214	152.088	73.3928	43.0956	18.7499	236.047	9.00246	165.423	2.79059	9.31924	1492.19	3.53632	0.506644	100.505	168.996	0.293084	0.288734	9.81413
Lactuca serriola	5.63192	4847.57	2.48	424.62	10.9121	144.612	136.191	42.3794	52.3403	56.6029	880.032	82.2481	464.169	5.89625	28.7507	4434.58	8.56372	2.12387	261.38	467.768	0.820851	0.796753	19.9276	rrr
Lamiastrum galeobdolon	3.70778	2921.62	1.37364	37.8412	13.7325	53.975	83.5143	36.1269	32.2115	24.2972	291.06	24.9365	49.0547	6.9903	17.1119	1824.12	4.54653	1.87043	255.869	144.285	0.873535	0.966232	11.7454
Lamium album	6.46329	3778.62	1.571	61.2934	8.62183	88.6635	84.7597	32.6657	37.9166	22.9146	758.053	37.0731	223.397	7.17186	21.9775	2960.76	6.28422	1.34867	247.994	341.198	1.30837	1.04977	12.1308
Lamium amplexicaule	2.42097	3753.45	2.40553	111.146	6.9585	133.607	102.76	27.144	33.5812	37.9773	841.396	38.0875	463.565	2.97161	14.3938	2027.09	3.7257	1.95202	274.044	333.125	0.696484	0.918177	10.6989
Lamium maculatum	5.64437	3486.76	1.46149	60.618	12.1417	68.0966	79.6487	37.9431	34.6745	23.1656	743.242	35.3325	89.1748	6.29079	18.422	1981.86	4.55578	1.0122	247.195	214.998	1.22587	1.00425	10.859
Lamium purpureum	4.87732	4049.48	1.98933	93.1368	9.00071	131.124	99.5956	33.2893	39.6329	41.021	721.545	53.0971	375.9	4.31282	18.4595	3301.22	6.48776	1.67539	291.842	480.027	0.925886	0.938726	14.8305
Lapsana communis	6.99007	3895.12	2.11803	70.8043	9.85282	90.2985	98.506	39.7225	47.1305	34.8339	683.681	42.0335	193.33	9.00252	23.9578	2792.68	6.28849	1.99457	546.442	205.745	1.53266	1.4756	16.1307
Larix kaempferi	5.76588	1437.08	1.78173	26.2132	8.18239	45.0294	70.1207	47.8836	61.8129	35.9439	510.159	16.2856	31.5425	8.8542	18.506	1832.52	3.90401	2.19086	339.441	646.158	0.956368	1.09137	12.658
Lathyrus linifolius	4.64377	2255.57	1.91919	35.1544	9.95166	52.3289	79.3509	39.1021	49.082	53.7249	685.694	17.8409	69.3243	11.145	15.244	1723.34	3.22184	3.63191	211.464	268.333	0.817829	0.866999	9.35326
Lathyrus palustris	3.71373	5161.69	1.79501	126.177	8.64185	100.225	193.565	33.1976	41.4997	24.4101	429.165	81.0856	150.106	8.89024	17.7498	3085.71	11.3401	1.28274	158.951	642.674	0.563706	0.492229	18.498	rrr
Lathyrus pratensis	3.34069	7498.69	1.84064	145.298	16.9098	120.703	129.782	40.4335	48.9656	33.354	417.35	51.8092	237.611	4.51808	11.4287	5529.41	11.5021	0.683864	197.043	513.249	0.738875	0.580643	28.8814
Lathyrus tuberosus	3.68336	4017.77	2.30505	100.315	6.22349	109.108	82.6718	27.8509	32.0357	35.6502	592.844	40.2939	335.935	4.9113	22.3641	2766.79	6.3512	1.96393	362.159	351.028	0.512135	0.454628	17.4942
Legousia speculum-veneris	2.75371	2577.1	1.89521	81.6735	4.18783	75.3112	75.0378	25.0316	25.9303	48.5485	507.094	30.2647	265.5	2.79412	9.27079	1930.63	4.03751	2.89831	180.445	220.207	0.419954	0.508131	11.9139
Lemna gibba	4.19445	5085.31	3.58938	225.279	11.6126	103.328	190.794	31.59	38.8706	30.4024	370.019	90.4351	422.247	8.5387	26.0886	5396.74	11.8189	1.70363	283.267	552.231	1.17724	0.589233	21.3201	rrr
Lemna minor	5.02261	6433.87	3.32217	192.556	11.5941	108.181	192.419	30.3834	40.2665	31.2344	426.63	89.4781	389.277	10.6388	26.2939	5038.75	12.6311	1.52403	223.058	520.392	1.06388	0.747593	20.539
Lemna trisulca	4.10077	4907.91	3.4007	203.06	10.6456	90.2873	179.724	23.8695	29.9042	28.2001	504.85	86.109	360.314	9.96369	25.3622	4848.18	11.8818	1.19436	222.481	493.022	0.888352	0.535493	18.6106
Leontodon autumnalis	4.61397	8789.06	4.74038	703.613	13.321	177.7	174.646	48.4684	59.6027	34.2226	400.338	64.9561	449.274	5.58908	13.4588	5920.03	13.1763	1.02317	420.545	636.543	1.44402	1.57336	22.5739
Leontodon hispidus	2.74294	3767.66	2.39583	54.0809	6.45573	77.8521	83.5639	39.3098	39.7422	23.6649	450.105	23.1133	200.148	3.15739	10.5926	2833.3	5.48838	0.590137	236.501	292.99	0.606978	0.558319	11.8122
Leontodon saxatilis	4.41539	7672.13	4.90972	700.196	13.9547	141.83	257.2	91.5719	90.5359	49.6181	265.356	49.5262	503.888	4.95872	13.3135	3582.9	8.4617	0.994735	323.672	435.797	1.50894	1.59496	28.9334	r
Lepidium draba	2.14344	4490.97	4.11654	639.566	5.78481	159.38	112.122	41.6842	46.3457	41.4489	457.42	45.5312	448.151	4.1787	22.9696	3200.59	6.27604	1.68559	484.883	632.749	1.08265	0.957117	20.6807
Leucanthemum vulgare	3.72557	4972.49	2.77311	66.7427	9.69844	89.4184	105.218	39.8773	45.6371	27.277	396.533	33.2208	196.092	4.15744	12.0598	3794.24	7.75317	0.751081	254.572	320.005	1.14668	1.01691	18.5559
Leucojum aestivum	3.10317	7457.31	2.51027	136.377	9.37798	100.023	175.204	39.7691	52.714	37.5127	889.988	88.2709	156.641	6.17438	22.049	4036.29	8.69681	0.946629	115.047	251.686	0.780639	0.820544	23.2579
Leymus arenarius	1.81833	3735.5	5.62171	765.38	6.02554	102.103	148.844	67.2634	80.4798	42.3152	266.733	24.6988	465.749	3.86246	26.6324	2421.67	5.70309	1.96593	559.333	403.699	0.777472	0.944984	17.3697	rrr
Ligustrum vulgare	5.5674	2601.74	1.51112	210.856	6.82628	77.1655	94.8519	36.556	41.0868	39.3335	545.019	42.5033	122.423	5.57524	26.9043	2145.41	5.47668	0.952525	257.306	332.47	1.35055	1.04194	13.1797
Limonium vulgare	2.38021	7781.91	1.9176	494.056	14.7888	160.011	302.471	42.2187	49.5092	57.5635	276.122	108.457	379.775	5.10554	31.9614	2255.01	6.20366	0.369965	127.857	303.492	0.755996	1.02105	18.7731
Linaria vulgaris	6.11337	4042.58	3.11081	82.3991	8.90618	101.489	107.403	46.518	52.5462	35.2669	449.11	36.8209	281.029	6.43164	17.4014	3154.44	6.59706	1.96517	295.142	408.386	1.47195	1.70968	18.4608
Linum catharticum	3.87829	6240.44	3.56345	587.024	11.7858	103.246	263.841	70.0171	70.7267	45.2834	418.991	45.8652	484.011	5.12498	11.5493	4190.72	9.47216	0.617244	212.169	304.447	1.16168	1.0986	23.7526
Liparis loeselii	4.4303	5265.22	2.85986	405.772	5.51541	77.9575	176.131	24.8069	42.5097	19.2881	473.106	93.5125	238.072	8.44464	13.3133	5880.16	16.801	1.81105	173.311	890.271	1.23077	1.04028	18.8896	r
Listera ovata	5.56867	3382.88	3.73485	45.9732	13.2425	58.0455	116.054	54.056	48.3864	49.0662	772.559	49.8726	77.7032	5.8988	26.9699	3152.7	7.65807	1.6613	273.056	297.925	1.54039	1.29122	18.9726	rr
Lithospermum officinale	4.65825	3360.76	3.24701	53.2244	7.83514	74.2022	104.604	37.3301	41.3095	36.9934	527.16	44.9289	117.725	4.62743	25.0277	2109.23	5.0208	1.81506	297.013	290.177	0.806119	0.887185	12.5909	r
Littorella uniflora	6.08546	6394.14	2.1138	455.944	8.96302	99.4168	212.028	14.9149	27.8169	15.5877	540.733	77.7665	304.234	5.07686	14.4883	3607.11	8.99765	0.772911	198.065	356.944	1.28826	0.867755	13.636
Lolium multiflorum	4.95708	6367.76	1.98032	124.465	10.8675	123.959	106.037	33.7247	47.9417	47.5186	562.34	58.8818	434.735	5.56977	14.7294	4550.31	9.94948	1.98933	273.931	405.25	0.955478	0.742644	22.8744	rr
Lolium perenne	3.29038	5108.5	2.2764	586.191	9.06203	117.763	105.101	31.7802	39.6873	34.1581	514.869	51.4474	420.637	4.55705	11.0906	4060.37	9.6917	1.04607	247.393	429.39	1.05034	1.02925	16.7636
Lonicera periclymenum	6.79063	3390.64	2.4271	50.995	13.285	72.6417	127.832	52.6445	75.3912	42.7256	709.14	41.8996	75.8118	10.0971	27.3729	3700.91	10.211	2.60064	361.954	452.524	1.52436	1.61155	17.1971
Lotus corniculatus ag. (incl. L. glaber)	4.08505	6802.64	5.4048	694.359	10.5125	142.449	154.197	75.6602	76.4558	42.1681	312.007	28.5286	319.723	4.86007	14.7277	3691.97	8.17705	1.0466	323.486	483.096	1.39958	1.40737	23.264
Lotus corniculatus v. corniculatus	4.72267	5098.77	5.33324	672.941	10.2685	114.517	158.941	80.6405	79.8263	44.1886	306.365	48.5504	392.348	4.68186	12.1332	3274.27	7.64335	0.912488	274.148	374.809	1.41654	1.42944	22.0436
Lotus glaber	3.27365	6263.18	2.35564	605.784	11.3425	128.938	190.816	39.7026	40.3563	39.3182	407.876	106.341	384.7	5.10813	13.7845	3490.04	8.67672	1.02917	385.649	316.002	0.99615	1.09025	20.1114
Lotus pedunculatus	3.99955	6900.1	2.31231	266.483	11.2991	92.523	195.151	37.4677	46.8345	30.0798	426.189	59.8119	181.774	5.89185	13.8766	4521.34	13.2994	1.03818	223.281	523.67	0.751511	0.710537	22.6241
Luzula campestris	8.55363	4550.75	2.65804	52.8278	10.0426	94.4334	140.029	79.9153	85.7266	43.7151	296.613	30.0863	136.793	6.92679	11.7087	3061.75	7.09022	1.48544	257.154	375.986	1.89954	2.28854	22.2802
Luzula multiflora	7.31619	8480.98	2.14915	110.564	15.7299	100.423	260.822	88.0943	123.734	39.3001	691.759	58.9626	126.168	5.93279	11.1469	6170.04	14.8791	2.02901	304.158	437.052	1.2325	1.2129	36.9202
Luzula multiflora s. congesta	6.22372	9720.5	1.91354	54.3387	12.4811	84.9774	235.64	65.7673	88.0309	33.9034	567.327	51.7365	94.368	6.16368	10.1107	5124.9	17.635	0.968387	242.696	390.958	0.960685	0.985679	28.506
Luzula multiflora s. multiflora	7.00965	7213.21	2.11154	61.3359	18.7579	85.5454	226.57	76.3216	105.74	54.2111	792.561	58.9906	140.563	9.05516	21.0474	5265.7	12.6471	3.15435	299.692	368.418	1.29867	1.14913	31.0775
Luzula pilosa	4.14193	2761.28	2.5491	34.1077	14.5062	57.9988	88.5577	32.7045	49.2324	23.9005	377.138	19.6282	46.0774	8.98888	33.3846	1530.11	4.49322	2.52851	376.288	213.662	1.12887	1.15379	12.3131
Lychnis flos-cuculi	4.38003	4945.17	2.27692	198.179	11.3968	102.914	150.39	27.7458	34.691	25.9443	424.925	59.4652	195.501	5.80426	15.9089	3481.82	10.9138	0.95057	188.019	416.869	0.711731	0.646136	19.1943
Lycopodiella inundata	8.10374	3904.42	1.12934	14.5683	13.7267	63.9456	146.064	63.8645	91.5933	34.9367	961.516	50.479	71.9849	5.40358	6.20302	3553.13	6.94399	1.11225	188.708	201.147	0.706447	0.997618	22.7088
Lycopodium clavatum	8.59632	1485.38	0.981276	16.2309	11.0515	43.9968	77.0127	64.6409	79.0431	34.5805	1044.78	25.3564	34.584	6.71384	5.81564	2005.54	5.53446	2.57818	103.97	358.831	1.02871	1.17474	14.0203	r
Lycopus europaeus	4.98428	7063.72	4.4934	247.107	15.1168	122.804	243.895	54.4397	77.4695	44.3702	534.898	98.0509	354.72	10.4012	28.2387	5721.27	16.2669	1.45773	190.529	759.817	1.55951	1.52735	23.8119	rr
Lysimachia nemorum	4.51555	5342.21	1.70989	60.3961	18.2039	70.9026	158.585	47.4736	50.2918	50.7589	625.665	35.9056	78.0163	5.99242	19.5259	3287.66	8.19708	2.16049	189.21	187.431	0.848564	0.793879	21.7399
Lysimachia nummularia	6.27972	7910.14	2.42655	192.182	15.8631	131.249	191.012	54.893	68.9602	51.2938	545.723	77.5519	342.602	7.13639	25.309	6351.79	13.2737	1.0877	163.789	632.798	1.18087	0.939408	27.271
Lysimachia thyrsiflora	5.68871	8103.27	2.25578	169.344	12.0762	141.099	185.434	50.137	70.4196	34.1418	442.006	91.2466	344.948	8.87471	33.0846	5556.75	13.3296	1.5364	163.293	601.444	0.977053	0.882165	25.8125
Lysimachia vulgaris	5.88183	8391.78	2.35226	128.694	13.7561	104.733	283.919	73.079	102.334	53.4043	519.713	78.7835	170.36	10.2319	30.3667	4985.02	15.396	2.11417	208.932	660.42	1.04601	0.933336	29.396
Lythrum portula	4.59723	7597.91	2.61938	227.165	12.2858	125.805	239.593	33.2888	49.4707	34.0662	446.049	49.6276	409.185	5.35034	18.448	7504.56	13.1914	0.832968	213.566	914.338	0.912968	0.63646	20.8872
Lythrum salicaria	4.94191	7165.75	3.11874	229.86	12.1816	115.633	221.614	50.1381	72.4749	45.517	499.136	91.8682	314.474	9.43188	29.505	5455.42	14.3903	1.69761	195.527	747.085	1.11458	0.875103	24.746
Maianthemum bifolium	4.20906	2577.57	2.65953	31.2519	12.0872	55.6413	84.5274	34.9113	57.7674	27.7333	367.038	19.9833	48.8554	8.73554	27.2469	1466.79	3.66713	2.34374	391.047	185.836	1.20459	1.10457	10.6775
Malus sylvestris	10.023	4302.15	4.6982	62.0828	10.7347	100.313	128.913	56.3218	70.8934	38.342	820.768	39.3839	121.006	15.8634	31.1726	2854.82	7.0437	3.18491	519.375	367.207	2.74472	2.53928	14.5733
Malva moschata	4.02861	5714.62	3.62209	84.6785	11.6451	118.315	94.4336	28.809	34.0638	41.7124	513.368	34.8555	304.979	5.38721	21.7076	4763.11	10.1379	1.28546	301.066	506.063	1.69326	1.99871	20.8233
Malva neglecta	3.74266	2659.95	1.99987	126.583	6.1103	91.5945	80.1133	26.5335	29.0505	34.0978	825.52	40.1071	422.863	3.29057	18.4464	2614.92	5.14212	1.12651	235.785	378.319	1.04611	1.41468	10.5283
Malva sylvestris	2.98397	3369.84	2.62959	81.705	6.18325	110.97	102.575	27.935	32.8918	41.2056	629.769	34.2318	422.63	3.85073	20.6444	2698.97	5.02144	1.3782	375.731	543.241	1.0078	0.860317	11.9171
Matricaria discoidea	2.8631	4973.68	2.38888	527.061	8.21399	144.376	119.693	31.8162	40.7125	42.1397	563.341	68.9603	424.696	4.46258	12.8291	3828.96	8.71209	1.39957	215.753	434.197	1.0593	1.11227	16.3305
Matricaria recutita	3.3876	4268.48	2.87149	515.706	7.66916	139.264	112.715	29.8499	37.9127	44.6772	593.724	59.2574	450.454	3.89656	14.2363	3204.29	6.30307	2.93967	270.476	402.915	1.24962	1.53071	16.0009
Medicago arabica	1.49179	3549.39	2.07895	658.506	5.01679	109.087	106.549	28.0526	30.4255	19.8344	393.24	46.1035	458.768	2.63148	10.5	2457.32	5.79717	1.41816	297.441	332.663	0.654353	0.639828	11.0949
Medicago falcata	1.40112	3742.17	1.77433	57.4375	6.44413	86.7414	74.9952	33.3897	37.2068	27.409	276.307	24.9712	248.004	3.2327	9.17987	2218.29	4.79602	1.2344	195.651	295.973	0.399575	0.4259	11.1494
Medicago falcata + M. sativa	1.40131	2815.76	2.75957	42.1496	6.02282	80.9144	71.038	37.3048	35.8599	23.2127	448.534	18.0069	103.672	4.63734	9.27774	2674.87	3.78606	0.904851	194.157	381.392	0.732463	0.421047	10.3079
Medicago lupulina	2.89648	4524.04	1.69018	404.639	6.3681	113.097	100.568	39.5924	41.629	25.0493	434.421	33.6535	397.406	4.52675	10.7758	2974.11	6.48076	0.933244	262.652	367.861	0.557319	0.506818	16.2611
Medicago sativa	3.66747	3614.51	2.23911	85.9875	5.08073	101.748	82.0281	34.5311	35.6835	30.4478	535.807	34.6407	414.077	5.09466	12.2734	2759.62	6.49249	0.592104	287.555	299.772	0.786359	0.547267	11.9669
Melampyrum pratense	8.55667	2523.1	2.1146	40.2311	10.8388	65.9372	96.2901	62.7828	81.6323	39.1914	688.571	26.0102	60.3967	11.0895	20.7152	2274.63	4.6468	2.61758	350.432	299.045	1.37148	1.44588	15.1343
Melica uniflora	3.44487	2295.75	0.870269	35.6464	10.9916	43.0292	60.6693	24.2039	20.0815	24.072	265.335	12.4543	32.1291	4.46786	15.7298	980.882	2.37756	1.158	202.473	134.483	0.838429	0.942737	8.1896
Melilotus albus	2.98946	4945.98	2.03006	412.96	7.84056	151.319	126.721	34.8173	40.0997	40.345	419.21	52.5527	479.852	3.18988	17.7601	2971.15	5.85988	1.82399	227.08	394.034	0.717799	0.959053	15.2395
Melilotus altissimus	3.1663	3058.27	1.4871	609.894	6.39465	84.6877	81.6308	42.8261	44.6386	35.9487	545.994	40.329	200.003	5.7991	16.7144	2642.93	5.54831	0.455133	183.536	227.44	0.619448	1.34037	14.2388
Melilotus officinalis	3.27521	4577.78	2.03744	245.059	7.71009	127.694	129.615	44.6836	48.1731	45.4938	455.048	34.0567	468.862	2.71469	16.7405	2914.09	5.90937	1.68517	381.011	421.058	0.760657	0.899075	15.9549
Mentha aquatica	4.36322	6838.04	3.37252	368.47	12.9985	119.879	212.626	40.9659	61.7301	40.7719	541.673	99.6454	386.465	9.03768	30.3927	7624.36	16.7901	1.38864	192.217	858.432	1.18906	1.0266	26.6966
Mentha arvensis	4.63534	8292.85	4.51428	276.257	17.4624	136.775	183.456	54.4788	70.8901	55.5383	439.201	64.21	368.359	8.65106	18.1358	6846.21	14.1738	1.99985	285.523	531.383	1.15895	1.02363	37.7925
Mentha x verticillata	4.31755	3985.44	5.99829	103.809	12.4761	86.5474	140.944	29.9902	38.5492	37.925	367.277	47.1946	335.088	5.32146	25.1707	7022.17	11.0257	0.85189	335.591	567.444	0.953023	1.04578	24.2662
Menyanthes trifoliata	5.35016	5881.82	2.06362	151.261	9.60352	121.76	164.36	27.3443	44.7573	25.1396	412.096	91.5438	277.785	9.2857	29.661	3762.05	11.6137	1.95734	155.627	573.628	0.812837	0.693104	20.8995
Mercurialis annua	4.01272	2837.34	1.26791	89.6996	5.85683	95.796	77.8148	30.7803	34.5561	46.0481	904.43	36.4689	462.895	3.4143	18.1278	2438.35	4.66426	2.27275	293.079	364.742	0.933552	0.857924	13.5827	c
Mercurialis perennis	3.37096	2787.3	1.23618	34.9936	16.3788	48.489	76.2452	33.7216	31.6274	27.0778	529.964	17.975	52.7304	4.4459	16.0337	1815.39	5.44844	0.978373	356.361	239.041	0.871298	1.08231	12.523
Mespilus germanica	5.32261	2782.73	1.85335	26.8397	15.2209	54.5766	92.052	43.1721	50.8058	25.8311	468.606	19.0826	47.4257	9.74027	25.7922	1362.64	3.79233	2.69976	518.344	156.573	1.38076	1.43087	9.87206
Milium effusum	4.41763	2981.22	2.27965	36.4247	12.2527	59.5043	89.7652	32.6643	37.2631	26.5953	318.289	21.1125	45.2535	9.75115	17.7825	1494.52	3.96047	2.83156	248.93	183.139	1.26607	1.23247	11.2569
Milium vernale	1.10043	2492.77	1.24487	40.2162	5.43228	72.8488	91.9739	59.4936	48.6071	39.1978	161.677	15.9624	83.3316	3.82834	10.0664	1673.44	4.09274	1.93562	229.468	258.882	0.759094	0.891756	10.558
Minuartia hybrida	1.00552	3497.47	2.00634	39.7847	5.44891	140.397	99.7457	68.821	53.4387	54.3607	201.168	10.6733	499.769	3.07501	9.70347	1644.85	2.98233	0.578829	266.353	359.9	0.58194	0.522044	11.5405
Moehringia trinervia	6.39868	3273.17	2.30869	46.211	11.1422	69.2386	113.624	42.055	60.7497	36.1943	745.458	31.9344	67.6046	7.56021	27.5288	3188.55	7.9416	1.86924	349.963	400.679	1.64405	2.29856	16.6667	rrr
Molinia caerulea	9.40983	4393.31	1.56425	56.6378	17.2152	80.8698	216.033	110.708	164.05	66.3814	850.13	70.3356	97.0555	11.0897	12.4246	5707.8	16.6687	3.70071	264.89	474.142	1.35138	1.37355	33.3255
Mycelis muralis	5.02304	2965.63	1.37557	46.3277	9.44853	55.9982	84.8416	42.092	38.5337	31.9966	565.63	26.7688	68.6463	5.03751	20.493	2233.87	5.16026	1.19477	279.628	268.381	1.19412	1.41263	11.6271
Myosotis arvensis	5.52409	4446.34	2.30344	84.4075	9.18942	113.994	108.195	45.4332	54.1038	43.7808	632.956	39.1409	280.328	4.27801	18.9664	2955.3	5.65308	2.62876	370.348	477.285	1.02329	0.96282	15.0823
Myosotis discolor	3.26079	9654.79	1.90947	83.3441	20.371	133.34	221.136	57.0952	71.349	52.2298	494.956	46.7166	372.07	6.27741	12.043	6629.11	14.2224	3.70872	361.98	533.246	0.900275	1.11342	41.7318
Myosotis laxa + M. scorpioides	5.82982	6791.43	2.67237	344.055	14.3036	115.374	243.779	46.4059	67.3213	38.391	503.396	93.7488	340.667	9.14615	28.4007	6898.89	16.306	1.31111	261.263	624.92	1.22138	0.855291	26.7549
Myosotis laxa s. cespitosa	4.08784	6792.91	3.70354	365.427	14.1635	114.616	209.959	42.3561	60.5735	44.009	438.774	90.0412	414.742	6.66075	24.7043	6261.64	14.9853	1.19613	208.773	550.387	1.15804	0.952602	26.2966
Myosotis ramosissima	2.38907	2594.5	1.79268	56.9367	4.25617	56.9249	100.249	61.0917	54.4134	31.0329	186.287	25.4212	192.541	4.85698	15.1859	1606.45	4.09421	1.56623	261.003	268.475	0.792217	0.772166	12.1245
Myosotis scorpioides	4.0099	5435.87	3.08656	190.864	12.773	100.294	182.122	30.087	44.1381	32.2762	455.458	78.2906	371.958	6.26777	28.6789	6026.79	11.036	1.05813	194.74	471.425	0.882781	0.580444	21.1157
Myosotis stricta	3.78956	3054.33	2.5021	43.1441	4.87733	68.4279	106.406	63.4402	61.6032	41.2402	222.043	19.1444	107.631	4.06294	16.9868	2058.76	4.81132	3.41173	274.234	348.345	1.50177	1.38255	13.2409
Myosotis sylvatica	3.90704	2620.49	0.970397	33.4815	13.1663	45.1309	55.0073	29.8386	23.3775	20.5772	738.309	28.703	50.4125	5.02381	16.267	1385.11	3.07108	0.871689	210.453	267.145	0.742705	0.89917	9.19223	rr
Myosurus minimus	3.29449	7524.28	1.9417	135.534	13.056	130.873	111.889	30.0588	35.5715	53.4121	814.653	52.5513	450.391	4.39586	10.3264	4346.76	10.1703	1.06461	146.022	438.659	0.578238	0.546984	17.6583
Myrica gale	8.80733	6673.36	1.78471	139.685	12.1149	91.8239	316.663	67.4429	98.1935	41.3641	445.663	95.4802	140.75	9.18159	19.9168	5102.6	16.7393	2.33751	263.918	859.795	1.04429	1.16735	31.9893
Nardus stricta	9.65531	4510.65	1.54356	21.0709	20.9723	90.6305	162.624	97.8091	129.626	37.0178	959.732	47.8801	97.4276	8.52647	7.77671	6274.82	11.6054	1.05656	176.369	407.03	1.15367	1.29201	34.8908	c
Narthecium ossifragum	8.05478	3525.79	0.811402	20.3679	10.8129	57.2614	173.518	71.5739	107.542	35.5384	684.022	99.6793	58.6873	9.70551	6.2925	4056.81	12.3014	2.74262	155.604	338.645	0.661217	0.804363	23.6233	c
Nuphar lutea	3.46134	5247.2	4.03693	154.248	9.80385	82.8131	172.394	23.2276	34.5746	23.3372	289.477	80.9557	338.374	10.5547	23.2826	5104.08	12.5303	1.36482	189.762	535.581	0.904745	0.45614	18.9583	rr
Nymphaea alba	4.78135	5664.91	3.52589	179.281	10.243	103.887	144.311	27.8545	41.3496	28.655	375.396	75.7092	346.589	9.11089	40.8526	5312.51	11.9667	1.39517	145.844	553.552	1.13268	0.835493	20.2585
Odontites vernus	3.36801	7841.21	2.42395	599.364	15.8366	146.854	233.576	55.2224	53.7613	46.7642	517.705	131.398	388.699	6.40164	13.8774	3460.37	10.5423	0.834588	379.569	345.717	0.851534	1.21512	26.3996
Odontites vernus s. serotinus	3.27652	7635.68	2.67014	616.741	11.9067	119.547	278.743	36.965	41.0127	42.1307	500.393	128.661	393.388	6.57452	13.7167	4652.05	12.609	1.06779	346.794	459.563	1.02791	1.20571	21.1922
Oenanthe aquatica	5.63487	7074.44	4.1528	207.338	12.9118	112.542	211.03	40.8283	54.3391	41.0171	404.564	81.6511	382.142	11.1498	25.8905	6154.59	14.0523	1.5741	222.945	479.266	1.27591	0.891787	23.9809	c
Oenanthe fistulosa	3.358	4302.11	3.41867	272.4	12.4382	74.1208	202.52	30.983	39.5005	35.5601	340.874	87.0498	380.719	10.118	23.6542	5700.79	11.7303	1.01217	210.327	533.462	0.740044	0.511254	20.5933
Oenanthe lachenalii	3.69733	6063.47	4.73926	606.713	9.29293	122.501	124.262	31.7327	31.2564	36.301	405.337	99.9516	405.94	5.03813	19.4991	4441.3	9.13149	1.04425	445.307	358.531	0.919718	1.57372	12.1809
Oenothera biennis	5.47402	4389.73	3.61166	132.537	7.42443	121.247	143.593	64.5813	63.4436	43.2793	364.172	30.6003	320.319	5.45561	25.3914	2739.01	6.17191	1.42279	348.79	435.35	1.17493	1.18737	17.509	r
Oenothera erythrosepala	2.42426	3749.63	3.76805	490.702	5.1466	139.065	134.79	43.9622	55.6834	45.2588	282.917	26.4409	466.572	2.15811	25.7204	2015.14	4.85469	2.22784	452.237	357.277	0.934404	0.605478	17.7923
Oenothera parviflora	3.89918	5273.03	5.5003	769.21	6.12399	149.663	234.096	84.5914	106.959	58.7848	189.868	25.7411	526.694	2.08289	24.8165	1897.59	5.18069	1.694	496.21	361.361	1.18226	1.18846	13.969
Ononis repens	1.27852	6168.56	4.11042	47.8613	10.325	116.745	166.519	88.4191	100.668	42.4205	183.644	10.7039	151.478	4.64351	14.8269	2633.06	6.07996	0.729668	299.205	391.525	1.51887	1.90573	23.9162
Ononis repens s. repens	1.95799	3172.22	4.92967	47.8061	5.48802	77.4074	117.327	60.8272	53.1508	28.6098	216.509	24.288	169.115	5.52683	11.525	1877.3	4.74723	1.07445	220.575	283.579	0.801567	0.821309	14.0248
Ononis repens s. spinosa	1.90489	4351.55	2.06651	701.684	6.88973	108.745	122.543	45.6464	45.8404	27.257	319.513	31.8855	401.534	2.61582	11.611	2661.06	5.93516	0.849844	250.3	330.622	0.522254	0.521582	12.9819
Ophioglossum vulgatum	3.77605	7637.04	2.44768	521.341	10.9465	88.7504	168.222	49.3717	46.621	40.5978	405.472	78.0391	238.312	5.19214	10.7165	4983.63	11.853	1.04066	182.428	330.569	0.947658	0.94399	21.3416	c
Orchis militaris	8.42136	3819.44	1.98702	43.1104	5.19584	65.9482	72.0563	41.3615	34.3819	41.6389	694.338	21.5812	138.734	4.97747	30.5656	1955.75	3.48341	0.486205	186.443	284.403	1.24895	0.756649	8.23259
Orchis morio	4.711	7861.87	5.01163	103.579	18.5039	97.7317	161.937	76.2447	106.18	34.6617	308.573	59.6666	283.332	7.04701	8.9953	6233.5	12.5931	0.65209	260.87	376.208	1.09725	1.08895	37.8607	rrr
Origanum vulgare	3.30973	3500.44	1.92839	50.8137	4.97634	71.8676	81.6872	44.2379	36.3967	37.082	580.394	19.7931	168.921	4.00356	19.0099	2134.4	3.99209	0.561201	223.999	285.907	0.500606	0.477642	8.58443	rrr
Ornithogalum umbellatum	8.36718	3767.48	1.33852	46.0856	8.3698	71.6459	74.538	39.3674	41.9931	19.3928	1104.83	36.7986	152.733	7.16214	26.9657	2255.96	5.31589	1.65637	335.84	332.798	1.27983	1.05948	11.6216
Ornithopus perpusillus	4.82077	3308.87	2.25278	34.5371	7.99786	85.6839	110.658	38.6733	52.4085	27.0767	244.878	21.0993	138.009	3.4878	10.1556	2347.86	5.00816	1.92579	255.584	330.843	0.914476	0.942282	14.7816
Orobanche caryophyllacea	1.67968	3076.94	2.51614	32.6291	5.93339	87.5811	99.3452	58.5296	47.0332	25.2321	163.856	21.1105	125.035	3.16654	9.40283	1968.1	4.74049	1.36429	232.448	302.769	0.755627	0.762965	14.9425
Orobanche picridis	2.39967	1875.72	1.12315	47.0041	6.60607	40.9808	67.3243	39.3586	39.147	33.3038	211.883	22.4274	176.965	5.5954	7.66251	1760.27	4.32053	1.88235	137.904	264.553	0.72601	0.678985	14.8922
Osmunda regalis	7.34576	5463.15	1.97513	125.634	14.5412	85.9402	335.467	94.72	150.514	73.5755	631.478	97.0835	150.101	9.18115	28.2501	3905.05	16.635	2.75946	242.66	759.651	1.23663	1.11836	27.757
Oxalis acetosella	4.64447	3372.31	2.34379	39.2208	14.2758	68.6407	101.291	38.4274	55.8487	27.1116	258.02	22.4433	53.3621	9.34328	22.6918	1857.74	4.8111	2.71726	369.76	170.561	1.27372	1.1834	14.453
Oxalis fontana	6.10143	4269.93	2.38501	82.7425	9.85736	95.8763	102.092	35.7607	48.7285	43.2131	674.187	48.8362	364.902	4.95307	17.1337	3263.46	6.734	1.87468	273.115	327.13	1.52252	1.38388	16.9532
Oxycoccus macrocarpos	8.46394	7937.83	1.55476	225.145	9.91527	109.186	288.95	43.491	90.4211	33.5557	482.331	110.488	298.407	8.32835	10.5736	5078.64	19.0542	2.30315	275.907	395.86	0.979148	1.11175	28.0498
Oxycoccus palustris	5.42354	3724.54	0.542015	26.5311	12.3519	72.2128	296.216	84.4523	135.338	35.7813	815.789	81.9647	92.2427	9.74385	6.94963	5217.36	15.6165	2.33845	213.97	616.571	0.599321	0.97679	27.4867
Papaver argemone	3.24785	3238.79	2.33065	69.6949	5.72832	114.008	87.2051	28.3983	34.2175	39.8227	435.399	25.6181	387.289	2.67212	9.64584	1735.67	3.73042	2.8278	279.66	291.158	0.857545	0.726083	10.0836	r
Papaver dubium	3.79454	3693.86	1.93847	78.5254	6.95018	107.225	93.2951	29.7026	35.3778	40.1807	462.762	28.6352	396.852	2.94748	13.1311	2010.67	4.0658	3.14378	270.529	398.447	0.863163	0.984709	12.0877
Papaver rhoeas	3.39667	3311.61	1.32259	88.0574	6.74441	109.618	96.2774	27.1932	30.6236	40.466	601.432	40.3402	349.761	3.44897	13.9049	2411.21	4.70747	2.97341	216.526	370.852	0.521627	0.548185	13.6232
Parapholis strigosa	1.86742	8429.64	2.09668	536.982	15.0213	144.761	246.045	39.9266	42.6782	33.9365	159.665	115.09	274.157	4.80707	13.1232	2156.02	6.81616	0.561156	146.687	328.357	0.774841	1.0482	20.6477
Parentucellia viscosa	1.81649	6357.73	3.48108	596.109	7.0486	78.0721	133.15	36.3865	39.1689	27.4296	441.636	62.6712	383.618	4.37625	11.188	3170.03	7.75558	1.05216	367.535	252.16	0.921449	0.635868	13.2687
Paris quadrifolia	2.92367	2592.78	1.03925	40.2477	13.9944	45.0042	65.2365	35.4862	26.4803	23.4864	331.611	22.4189	45.1362	3.5226	15.2461	1614.32	4.10505	0.824972	162.172	131.821	0.672064	0.889904	10.9489
Parnassia palustris	4.49558	5573.36	5.38744	510.917	6.99755	87.2388	201.811	39.4888	45.9112	32.6234	388.529	82.5591	435.673	5.52313	11.4829	6074.3	15.6387	0.979088	247.747	339.855	1.49688	1.50534	21.213	rr
Pastinaca sativa	4.13677	4827.15	2.10736	87.7518	7.51041	104.209	96.0414	38.3888	43.0343	40.8271	416.811	35.1641	297.029	3.82023	13.3007	3341.64	7.14043	1.03635	238.173	389.166	0.596814	0.562203	15.5179	r
Pedicularis palustris	3.71646	5325.3	2.5834	321.753	9.44029	113.657	189.147	31.0058	45.6517	30.9992	406.613	89.7395	184.375	9.04499	13.3824	4311.1	14.66	1.54132	266.002	840.601	0.752667	0.569747	22.2157
Pedicularis sylvatica	5.783	5003.67	1.41659	42.7105	9.53691	63.5927	172.752	59.2999	76.6954	31.6273	578.458	36.739	69.6664	4.5264	7.47751	5877.92	10.8485	0.768313	194.513	280.489	0.778644	0.800651	32.1214	r
Persicaria amphibia	4.50248	7238.92	2.56569	230.381	17.9975	112.359	236.931	54.7568	67.4424	54.8571	440.371	114.322	355.058	7.82035	16.8031	8074.08	19.4416	1.03513	218.326	686.967	0.870422	0.806071	31.0376	rr
Persicaria bistorta	5.94802	8627.4	2.62114	65.9177	14.583	101.47	235.139	58.0061	70.8105	61.5516	596.036	49.2469	172.58	6.47902	25.9224	4749.83	12.2985	1.43408	182.966	472.04	0.938119	0.873607	29.1648
Persicaria hydropiper	5.88127	8708.97	4.30485	255.425	16.431	145.542	301.329	49.8906	75.0685	43.5622	497.567	87.6954	410.036	8.84765	23.3282	7128.06	19.6851	1.60129	314.091	514.766	1.2907	1.15799	37.9666
Persicaria lapathifolia	4.76103	7179.34	3.30429	372.62	15.4319	140.484	202.797	51.5503	65.2503	75.5328	577.43	93.3297	436.764	6.84635	16.6735	7632.7	11.6032	2.52542	317.931	424.84	1.35311	1.30586	32.3439
Persicaria lapathifolia s. lapathifolia	4.6078	8830.82	2.64209	702.629	18.7416	159.79	213.771	41.2843	56.856	78.1269	578.406	142.436	476.246	5.0109	20.8519	8902.45	10.3667	1.78989	239.347	359.404	1.1701	1.71252	36.5438
Persicaria lapathifolia s. pallida	4.11613	4933.02	4.16989	153.906	15.236	160.926	135.357	48.1664	69.9108	62.7754	494.817	52.2363	396.77	2.96154	17.6318	3749.86	5.23971	2.4837	387.419	433.296	1.33726	1.21474	13.5986
Persicaria maculosa	5.1638	8349.81	4.07446	314.527	14.8279	155.107	188.557	53.9215	75.7543	66.8099	544.175	94.9944	433.537	6.79459	18.0541	6370.79	11.4826	2.17884	285.119	368.513	1.3575	1.26704	32.6772
Persicaria minor	7.3151	9637.53	4.04699	479.827	19.2869	171.195	316.731	64.3143	86.7969	53.2183	839.814	100.6	451.319	8.3616	33.281	8521.47	17.7422	2.19613	299.723	818.703	1.71917	1.27686	32.8862
Persicaria mitis	6.95318	9627.29	4.96735	249.371	19.2979	163.228	261.166	68.1087	101.501	58.2109	751.462	83.9014	446.912	11.0477	28.537	9148.28	18.0154	2.40861	335.861	733.704	1.72439	1.42642	43.8756
Petasites hybridus	6.82177	5693.75	2.91537	190.011	16.7943	118.291	145.53	57.7093	64.5194	52.1432	811.881	109.98	235.77	8.32747	21.314	3976.14	9.00224	1.55754	254.466	339.574	2.02307	1.41805	21.3671
Peucedanum carvifolia	1.42271	3882.5	1.11185	58.3192	6.22082	82.3744	65.9819	27.9434	29.1658	25.2708	370.591	28.6075	149.001	1.66033	5.90652	2645.11	6.13133	0.671389	178.001	267.817	0.437221	0.368661	10.1007
Peucedanum palustre	4.50128	7231.91	1.93307	174.448	9.49836	105.175	208.686	46.1817	68.8877	31.0687	442.127	97.1883	164.687	8.79244	33.2905	3556.58	13.4679	1.6823	165.154	718.983	0.844915	0.764563	20.9414	rr
Phalaris arundinacea	7.23037	8736.61	2.6556	193.964	18.0118	143.142	213.783	57.7659	81.9218	48.6796	511.635	89.7395	397.647	8.1972	23.4699	7712.67	15.8246	1.3666	236.767	612.514	1.30537	1.0917	30.1578
Phleum arenarium	1.42436	2052.24	1.76731	49.5281	3.65391	43.8442	86.1656	55.4067	50.2777	26.2504	125.801	21.8671	156.16	3.34828	9.81728	1281.99	3.1147	1.59894	221.384	214.334	0.69578	0.789564	10.5919
Phleum pratense s. pratense	2.89919	5054.73	1.09346	90.8149	9.64355	112.687	91.9043	31.2062	38.8052	27.2463	506.048	40.3984	307.702	3.41758	10.1004	3738.82	8.97267	0.735979	223.386	442.673	0.632137	0.556262	16.703
Phleum pratense s. serotinum	2.57296	4941.6	2.71657	113.723	8.86037	137.545	107.859	46.7021	54.7531	31.7625	253.104	30.6488	263.022	3.55259	10.0657	3077.59	6.63763	1.30423	258.729	344.11	0.706678	0.686114	16.8809
Phragmites australis	6.64967	8352.49	5.32445	612.08	14.7453	140.492	260.247	61.3177	83.1076	50.1183	689.067	98.3413	435.661	12.265	33.8923	7438.24	18.7811	1.88123	347.696	857.841	2.15201	2.40868	30.0386
Phyteuma spicatum s. nigrum	6.34726	8874.49	1.02302	38.525	19.3999	72.1308	139.146	73.5098	73.1432	47.9126	550.351	27.7816	98.3913	5.90885	25.9653	4225.74	9.8887	1.89142	171	182.371	0.964588	0.844486	29.7474
Picea abies	7.03566	1835.43	1.97586	34.5395	8.72148	60.5169	85.7142	53.8721	69.2537	37.0674	539.223	21.7019	38.0838	10.4576	31.8757	1989.31	4.64799	2.4945	419.523	457.433	1.22514	1.28365	13.511	rr
Picea sitchensis	7.31165	1643.24	1.99074	53.9969	7.07316	65.2917	87.8902	50.2408	66.3934	36.0569	508.428	27.7347	41.554	7.18826	29.9757	2064.34	4.93263	2.14092	437.67	1003.61	1.2751	1.38821	9.94806
Picris hieracioides	3.32308	4283.44	3.94124	51.0986	7.34447	110.289	130.968	57.1846	53.6356	27.7302	353.054	25.421	165.593	5.8151	13.8642	2570.43	6.25845	1.15171	242.423	394.64	0.657543	0.8209	17.3828
Pimpinella major	5.39761	5006.34	4.09614	59.4143	8.03345	74.5037	72.0956	39.6271	42.7341	44.9966	481.201	30.2513	288.027	4.02534	15.7268	2743.84	6.30286	0.590865	207.681	220.717	0.813198	0.515766	14.6365
Pimpinella saxifraga	3.17909	4232.95	3.51516	41.7668	8.10776	89.9302	98.7819	48.9572	51.6082	27.7127	333.013	22.3905	180.141	4.24285	12.5201	2674.22	5.40571	0.811588	213.774	337.09	1.03987	0.934845	15.2044
Pinguicula vulgaris	4.60654	4640.31	1.90032	78.8869	8.99953	66.2863	277.196	40.5036	45.4042	23.9939	563.489	49.6716	96.9287	4.52024	9.41778	4099.54	8.89999	0.576245	209.983	257.758	0.927768	0.830881	20.2084
Pinus nigra	8.10657	1362.46	1.84493	33.1327	4.99297	57.9037	84.906	44.6862	68.6281	35.6702	1015.68	25.493	39.0801	11.4511	24.799	2919.15	8.4157	2.5618	311.173	634.754	1.65632	1.69456	10.8138	rrr
Pinus nigra v. maritima	7.54704	1119.42	1.66806	33.2437	5.62058	56.9166	68.4453	38.4209	53.6998	32.8268	947.236	22.7692	25.1625	6.18372	15.159	2829.02	7.69249	1.87018	338.339	1208.59	1.21887	1.29222	8.79852
Pinus nigra v. nigra	10.1181	1995.52	1.97577	43.3329	5.46486	71.7508	97.5156	50.5949	73.9101	33.0612	1001.99	35.9737	49.1205	7.55487	30.0647	2638.09	7.38005	1.74504	336.546	587.762	2.05872	2.64576	12.0295
Pinus sylvestris	6.37343	1629.26	1.31865	31.1169	8.97597	52.037	76.6139	62.7144	78.1964	69.555	588.911	43.2403	43.7218	9.6801	10.598	3443.69	9.19341	2.26566	206.428	657.986	1.01459	1.04283	13.2788
Plantago coronopus	2.57838	6777.74	2.85482	622.334	11.2549	197.184	299.132	50.9576	55.2286	40.2259	234.313	127.854	459.308	5.18829	19.4524	2820.52	8.89208	1.35693	483.043	400.264	0.805364	1.14088	24.8426
Plantago lanceolata	4.47426	7768.27	3.27355	124.214	14.9367	122.674	166.791	56.2773	66.7771	34.5073	385.737	48.2247	261.233	6.20364	13.0749	6114.32	13.1402	1.14874	295.123	484.916	1.21199	1.21632	31.2271
Plantago major	4.15842	7271	2.84552	689.11	10.2422	141.887	179.378	39.7693	47.9384	49.8326	536.189	75.9405	456.474	6.17615	16.0528	4599.91	9.83249	1.6949	321.911	430.599	1.32807	1.5179	21.0978
Plantago major s. intermedia	3.3649	8423.37	4.72361	617.502	15.0929	140.352	175.519	42.826	50.2143	46.8114	515.582	65.732	449.699	6.34977	16.8254	6711.44	10.2697	1.18389	381.248	558.173	1.11122	1.6012	29.6738
Plantago major s. major	4.61352	6920.66	2.98202	597.782	10.6662	135.041	137.753	42.0474	51.8908	43.8363	540.078	69.0121	442.427	5.03604	12.6226	4506.83	9.54035	1.11271	290.792	446.134	1.15939	1.13209	20.6084
Plantago maritima	2.47865	6497.12	2.22632	542.814	15.4668	128.087	203.578	35.4864	34.9398	32.425	302.087	98.2122	270.577	5.3591	11.1708	2808.45	9.5141	0.71074	143.941	414.181	0.854728	1.16215	15.4395
Plantago media	2.04091	4189.38	1.96231	61.701	5.80103	89.2053	93	43.108	42.6518	21.3652	347.1	22.6766	180.846	3.1066	9.17573	2722.25	5.93576	0.662531	224.771	306.259	0.494922	0.463186	12.4707	r
Platanthera bifolia	4.93952	7014	1.95086	162.564	8.91902	77.0069	182.489	52.5606	71.8082	23.9701	572.363	103.339	117.338	5.30495	9.93134	5595.82	12.2041	1.02378	260.544	349.753	0.854338	0.856777	32.5626	r
Poa angustifolia	3.28921	5079.72	4.60708	76.5379	9.56264	124.589	132.991	44.0878	52.4179	41.0433	443.161	28.8251	363.647	5.43243	16.3933	3308.42	7.2671	0.746809	311.385	400.219	1.06268	1.01347	17.4895	rr
Poa annua	7.0926	7429.92	3.64973	515.645	11.4622	183.881	153.617	47.3437	60.6247	46.3296	598.356	62.3431	445.69	5.77409	15.0417	4810.65	11.0493	1.7582	378.44	597.89	1.77692	1.79821	20.297
Poa compressa	2.39914	5022.44	3.06288	162.109	10.3982	110.031	186.633	96.5797	84.3197	77.6273	244.537	12.4748	312.541	6.43472	27.995	2860.81	6.21272	0.477426	312.459	400.57	1.15302	1.23269	17.9624
Poa nemoralis	4.5973	2985.18	2.09331	36.867	11.5775	60.5862	89.8251	35.3381	39.6693	30.1788	370.87	28.8405	56.7251	5.93799	18.9441	1942.63	5.05119	1.43921	282.531	152.616	1.08072	1.2153	10.7646
Poa palustris	4.97569	7609.65	4.40209	267.717	14.6115	127.005	230.565	56.8147	71.8622	51.8472	601.464	95.1319	330.705	10.0252	29.3932	7011.21	18.094	1.58504	196.266	719.243	1.17406	1.01779	28.2772
Poa pratensis	5.7818	6385.69	3.57521	589.372	11.2635	154.216	168.112	67.9662	75.5308	41.1422	408.937	51.5774	395.527	6.0163	15.7484	4937.12	11.3302	1.454	409.691	509.603	1.39739	1.48925	25.281
Poa pratensis + P. angustifolia	7.99409	6925.7	3.31197	89.5987	11.5796	136.731	135.441	47.2697	63.3264	45.4531	545.447	47.231	199.774	7.31532	17.1559	4488.29	10.2374	2.06833	285.198	426.877	1.82287	1.70003	20.175
Poa trivialis	7.67658	8190.46	2.49138	412.706	13.8767	137.469	165.538	50.5834	64.5393	57.3665	733.642	72.9424	408.122	8.31867	24.0205	5064.76	11.8623	1.48489	251.942	409.926	1.4429	1.31669	26.9626
Polygala comosa	2.67058	2814.6	2.06786	36.9302	3.42345	60.1092	72.6222	27.5585	28.1333	20.6495	552.89	18.5937	260.048	1.95049	12.3129	2157.08	4.02982	0.476408	162.247	288.045	0.533125	0.567479	6.29963
Polygala serpyllifolia	7.78315	4938.84	1.35316	28.0368	11.6386	72.6628	198.098	69.7889	103.512	37.4259	793.037	40.101	80.9235	5.35075	7.87677	6139.06	10.4567	0.821772	194.607	261.38	0.893314	1.02599	33.0402	rrr
Polygala vulgaris	5.90941	3927.74	5.38027	287.916	11.847	83.0363	135.251	74.5025	76.2826	47.1422	262.48	27.0822	112.018	5.36407	10.6617	2428.94	5.41685	0.891071	187.378	270.135	1.65397	1.65477	21.4506	r
Polygonatum multiflorum	4.36715	2553.46	2.10263	31.0854	12.0761	54.0817	88.2105	36.4582	47.107	29.453	396.271	21.1345	47.9663	8.73998	25.6577	1605.57	4.29654	2.44021	344.138	172.996	1.23956	1.15844	10.7547	c
Polygonatum odoratum	7.00325	2232.5	1.75561	39.6569	5.57463	74.6803	81.9712	33.9041	38.633	28.1895	480.211	30.4662	97.171	6.9133	24.9523	1922.99	4.89822	1.30149	223.983	323.006	1.50797	1.0464	11.3822
Polygonum aviculare	3.77922	5472.73	2.85183	598.395	8.72221	144.907	136.556	34.5765	44.1426	48.1124	561.201	61.4489	441.464	4.705	13.6216	4445.9	9.70502	2.62276	246.18	423.328	1.36588	1.59578	18.7749
Polypodium vulgare	8.90772	2318.65	2.18255	40.0509	6.77547	63.0234	89.5892	48.7208	70.122	34.6135	821.56	25.1368	83.8101	11.8947	19.4175	2129.21	5.21236	3.66671	267.502	374.07	2.09854	2.76339	12.43
Populus alba	6.98276	3645.01	2.86173	187.617	8.61898	97.8066	138.958	48.4324	57.9918	30.8486	1079.04	63.4161	219.329	7.9725	31.9032	3623.13	8.40702	1.6543	559.75	449.718	2.20265	2.72757	17.938
Populus gileadensis	8.33032	4805.21	5.34961	255.214	4.88601	127.166	205.33	79.3352	102.477	49.3621	1013.37	94.3939	296.031	10.1605	41.2354	3883.67	9.97233	2.05878	403.834	597.915	2.62279	2.90201	18.5274
Populus nigra	5.77894	4996.56	2.31275	107.213	19.1693	120.103	164.337	65.083	71.4933	46.8491	804.101	49.5396	236.151	7.24656	23.09	4418.67	9.37618	1.30354	408.52	588.124	1.9388	2.23386	25.3803
Populus tremula	6.50567	3343.22	2.85731	58.8337	12.1928	72.6782	110.232	50.3539	68.1343	49.9791	844.924	39.8368	82.6596	9.46692	27.0862	3643.76	9.33491	2.48076	395.045	454.374	1.34165	1.89315	16.7575
Populus x canadensis	5.66606	4085.21	1.75569	59.1913	13.3842	78.637	134.03	38.8949	48.5816	46.7824	538.22	39.6765	87.309	7.56223	18.5103	2872.54	6.83	1.52356	226.871	230.467	1.45737	1.40166	16.0403
Populus x canescens	7.23934	4337.99	2.04189	69.1701	9.70838	110.94	163.372	64.285	67.3087	43.6968	949.605	57.536	191.962	12.0584	32.6939	4051.49	9.92053	1.9268	391.522	517.943	2.03409	2.01908	23.38
Potamogeton crispus	2.89567	4174.78	2.40811	172.936	10.482	66.3515	197.381	20.5141	25.7828	29.9535	262.684	89.4679	360.404	5.68579	20.0693	4577.79	11.3355	1.14433	162.135	446.216	0.525095	0.293258	16.1468
Potamogeton lucens	2.77153	4512.83	4.24454	213.588	8.40533	67.7825	184.428	22.8837	33.1259	25.158	255.991	85.6429	385.749	9.20771	21.4513	4505.41	11.9229	1.0223	157.407	471.429	0.715927	0.35555	14.9271
Potamogeton natans	4.90157	6305.21	3.68147	213.35	11.1663	118.587	180.356	29.7658	39.8133	32.8337	361.222	91.4393	371.984	11.549	22.9136	5057.99	12.4117	1.52747	215.747	510.066	1.08579	0.731351	19.068
Potamogeton pectinatus	3.16794	4754.48	3.34339	252.458	9.68048	81.9643	170.609	21.1319	25.9861	34.2952	281.723	86.5255	382.165	5.46091	15.4044	4732.83	12.1995	1.02364	169.869	450.913	0.751688	0.369043	18.9803
Potamogeton polygonifolius	6.81356	8108.98	1.84226	274.006	10.7461	127.873	231.717	15.2128	28.7584	17.005	891.11	77.8644	416.38	9.60658	17.906	6996.28	15.4011	0.609022	229.635	938.565	1.11807	0.890593	25.9442
Potamogeton pusillus	2.33875	4231.59	2.27245	196.312	9.96013	71.8434	173.799	16.4697	19.1802	27.8617	339.068	85.1023	373.186	4.90076	11.6898	4545.93	9.71881	0.931397	145.7	486.599	0.601481	0.273624	16.8003
Potentilla anglica	6.4698	8207.9	2.64579	238.488	16.4538	99.9407	223.987	60.5054	79.5511	44.9911	485.846	106.128	185.184	7.87049	12.3175	5314.84	15.378	1.62872	339.829	440.139	0.977731	1.09552	23.4486
Potentilla anserina	4.10178	6396.7	4.53815	667.828	12.0649	113.215	155.682	47.1127	42.8267	51.951	449.127	84.5915	431.63	5.79416	14.4796	5285.02	10.1132	1.04892	404.778	508.002	1.26312	1.49639	19.8836
Potentilla argentea	5.07483	3010.51	1.90039	26.0638	6.25951	79.6973	97.4865	41.3311	54.1433	27.7814	172.14	16.8716	127.459	3.16131	9.25844	1830.87	4.03187	1.67909	226.749	269.52	1.25987	1.27861	10.8199
Potentilla erecta	7.24048	6251.45	1.82125	84.7918	12.0143	92.2573	233.718	71.1551	98.5385	35.4036	669.419	62.9047	124.875	5.96106	11.0293	5777.98	13.4911	1.47495	262.643	333.423	1.16409	1.22884	29.916
Potentilla palustris	4.88677	7126.27	1.86914	159.745	10.0501	121.512	180.048	32.2803	49.9381	29.9381	450.595	91.1729	241.721	10.0036	28.5584	3648.26	12.732	1.92818	156.946	715.434	0.774625	0.682357	22.8522
Potentilla reptans	4.47352	7809.71	2.12963	190.191	13.784	162.169	146.74	57.4832	65.1484	49.9522	501.904	52.1474	379.205	4.82092	15.4129	5533.45	10.7898	0.886798	280.755	632.76	0.605627	0.570066	26.6102	c
Potentilla sterilis	5.14828	2824.88	2.98266	36.5722	13.8552	50.1858	55.3497	40.9601	33.1423	23.2072	699.361	18.3971	81.1749	5.94441	14.2455	1496.79	3.23604	1.44809	162.435	196.825	1.15782	0.858502	10.2875
Potentilla verna	1.56709	2775.21	3.59845	27.4218	6.58094	69.0909	85.4504	42.5299	46.099	28.9607	165.055	15.6618	115.413	4.30699	10.2276	1529.96	3.59359	0.66421	161.621	223.125	0.844688	0.803007	12.337	rr
Primula elatior	3.81861	5407.32	1.10306	44.1216	17.2115	58.4961	122.536	50.5587	47.278	43.6925	393.904	30.3415	62.8384	3.66583	16.9926	3168.61	6.71292	0.983771	193.674	136.86	0.71248	0.677963	24.6822
Primula veris	8.85364	4280.06	2.34362	57.3498	12.7581	80.5471	81.7242	60.9171	51.7733	44.5104	900.586	24.7066	170.5	6.76628	30.5978	2730.08	5.34005	0.795384	218.216	350.128	1.58378	1.04136	14.5402
Prunella vulgaris	5.26051	7156.87	4.0412	378.974	13.7246	99.8751	180.601	53.7936	60.9654	35.8285	424.601	57.0682	201.239	5.338	13.4045	5803.7	12.3898	0.826391	263.054	409.51	1.26779	1.13325	24.9665	rr
Prunus avium	4.64682	2606.12	2.18987	38.7399	11.0283	53.0086	85.3035	38.6679	40.3588	29.7626	452.56	30.4159	51.8044	7.77239	20.8802	1774.56	4.67402	2.77563	408.546	216.544	1.07505	1.17061	11.2101
Prunus padus	4.74131	3399.61	1.67372	45.4022	13.7602	65.6696	126.366	40.1274	51.1893	44.8193	434.358	35.8735	68.0832	7.41741	19.7442	2738.26	7.15467	1.53046	275.332	239.624	1.06126	1.12727	15.3758
Prunus serotina	7.35705	2287.53	2.29702	36.4653	10.0117	61.7416	90.9291	55.712	73.176	35.0386	734.986	27.3297	53.5847	10.2884	25.0894	2641.1	6.78907	2.34686	386.387	481.218	1.35308	1.42126	14.8756
Prunus spinosa	6.16644	3258.75	2.96768	59.5954	10.9495	69.9695	90.7815	36.7863	39.9735	37.0484	958.932	47.405	102.525	7.37794	22.6458	2648.79	6.38482	2.31494	340.952	347.793	1.74805	1.57848	12.0575
Pseudotsuga menziesii	5.43747	1087.24	1.66586	24.0188	6.46473	39.6525	57.2129	39.3876	52.5028	32.1257	463.3	12.9475	23.5134	7.4028	13.9268	1512.49	3.3879	1.88808	346.069	721.994	0.694001	0.896942	10.5411
Pteridium aquilinum	6.25494	2045.6	2.33174	35.806	10.5067	59.0023	87.9997	54.101	75.2506	32.6035	499.395	22.3472	44.8918	6.09303	24.9544	1694.09	4.19246	1.7029	468.073	436.801	1.13369	1.36332	13.6589
Puccinellia distans s. distans	2.5989	5596.85	2.46873	642.02	10.3042	86.1677	192.68	25.1524	28.6688	29.3992	415.664	115.273	313.066	5.4126	13.0975	4392.95	8.94521	1.52459	183.525	413.51	0.89328	1.22101	15.943
Puccinellia maritima	1.674	5671.8	1.84165	561.031	7.51705	71.996	183.344	24.3991	25.5352	33.849	524.887	99.708	246.379	5.25625	17.3842	3103.31	5.86335	1.60247	138.68	332.3	0.709391	1.04117	22.5016
Pulicaria dysenterica	3.53838	7256.44	4.65051	598.95	12.6148	113.561	201.333	54.7112	46.734	52.4549	459.794	110.351	445.386	5.21876	16.6711	5264.16	10.2624	1.33842	352.543	359.033	0.888973	1.28899	18.4528
Pyrola minor	7.29067	4397.88	2.15462	346.127	9.5463	90.2536	249.235	98.358	127.907	60.9769	642.807	53.7195	391.162	9.97468	10.7589	3281.55	7.49503	1.68606	202.491	358.7	1.59505	1.80996	16.5584
Pyrola rotundifolia	4.86642	4797.27	2.16639	446.027	12.1076	87.1303	216.239	74.6903	81.9112	46.2649	353.331	57.6981	287.734	5.87736	12.6366	3324.41	8.05886	1.45708	206.16	293.048	1.25098	1.50134	21.0023	rr
Pyrus communis	10.0321	5317.36	2.94979	60.3224	12.5784	118.442	123.759	68.1866	61.6093	38.9718	900.651	51.7198	142.834	13.2958	31.0586	3516.16	7.92797	3.19914	465.421	445.498	2.24729	2.63193	22.5378	r
Quercus petraea	7.13567	1938.55	2.16518	40.6877	10.1738	64.7641	88.9078	48.6588	70.1392	34.8197	519.291	25.3639	35.6513	9.76081	35.9076	1696.78	4.15851	4.12582	343.383	463.003	1.04307	1.35609	14.9541
Quercus robur	8.73783	3305.68	2.42537	50.115	11.5209	79.4551	120.963	67.0592	91.0857	51.4698	937.391	42.3207	76.1701	11.8964	34.693	3596.6	9.34688	2.78701	407.746	506.011	1.61828	1.69408	18.4996
Quercus rubra	7.05344	2013.57	2.12637	31.662	9.19116	56.7121	83.391	55.0206	70.4542	35.4765	609.707	21.6781	45.6908	9.73983	22.6349	1992.29	4.80539	2.06625	407.945	539.058	1.19578	1.31753	14.6507
Radiola linoides	4.96338	6249.66	3.54501	650.841	8.3778	108.047	282.234	56.1116	60.1516	42.8953	274.843	62.0792	314.96	4.19454	9.93291	3550.06	7.67774	0.662078	251.721	255.991	1.30936	1.10059	14.0883
Ranunculus acris	4.67788	6378.44	2.46171	101.22	13.0142	102.117	126.037	38.5135	46.7094	34.5941	393.518	47.9869	213.045	5.01282	13.8346	4407.16	10.3038	0.838716	269.546	390.559	0.959029	0.849427	22.766	rr
Ranunculus aquatilis	3.71485	7006.02	3.92033	314.835	14.5936	108.023	208.02	33.7887	44.1308	37.881	674.821	95.0553	439.389	6.39229	22.5756	5378.8	14.3775	1.16342	217.862	534.173	1.14006	0.796926	20.6655
Ranunculus arvensis	3.10616	3348.44	1.01721	80.9184	5.21709	123.08	78.0678	21.1855	25.0784	46.9583	815.646	31.9469	325.494	3.08159	9.89621	1780.98	3.49664	1.25843	148.577	218.902	0.470867	0.46486	10.7935
Ranunculus auricomus	6.39965	8719.49	1.23392	61.9419	14.3471	93.3662	108.806	68.5382	65.5544	47.8511	667.192	36.7049	128.267	5.5389	26.7024	4008.55	8.84674	1.58599	170.854	186.254	0.848702	0.650049	27.5071	rrr
Ranunculus bulbosus	2.36555	4845.93	2.8535	82.7144	8.46006	111.775	104.421	48.2582	51.8423	24.5878	293.965	25.4981	243.852	2.71551	10.4181	2938.14	6.45189	0.990595	243.847	342.587	0.820708	0.730936	15.444
Ranunculus circinatus	2.54514	5401.91	3.13524	237.574	12.675	85.2319	187.524	19.9579	24.8188	26.0838	568.356	89.316	411.277	6.01902	16.2834	4603.67	10.673	0.950023	169.141	473.544	0.617687	0.437702	17.2875
Ranunculus ficaria	5.70559	7132.62	1.39717	106.463	16.7798	95.0205	126.033	54.9791	57.8295	27.8324	713.747	102.853	147.444	6.41391	19.741	4038.01	8.74526	1.56966	243.673	221.202	1.00073	0.928064	27.5275
Ranunculus ficaria s. bulbilifer	7.39814	6597.32	1.58483	98.1584	15.6378	119.301	130.444	52.1398	59.7895	43.8753	837.161	70.5542	226.579	7.22193	21.0017	3558.36	8.043	1.2849	219.512	242.845	1.22253	1.03607	21.2471
Ranunculus flammula	4.39397	6019.27	2.23498	372.926	10.2206	105.925	159.389	35.2522	55.6892	37.6089	406.396	49.1202	251.352	5.78557	15.0277	4560.89	14.1721	1.15466	221.837	808.794	0.821935	0.668294	20.3056
Ranunculus lingua	3.32473	4469.15	1.92685	145.358	9.76982	93.2131	137.382	22.0675	33.8348	20.1859	403.332	83.4114	317.217	9.10326	28.3613	4319.99	10.7168	1.04985	133.152	514.475	0.692839	0.44992	20.6981
Ranunculus peltatus	3.64885	4460.85	3.15039	186.03	10.9451	85.2865	191.121	33.4833	46.4858	38.6467	382.792	61.2601	315.194	5.0448	17.9987	5577.63	12.678	1.09504	210.812	429.676	0.701054	0.460051	20.5107
Ranunculus repens	6.56313	7690.96	2.32102	214.208	13.5902	128.874	155.611	46.9634	60.0062	44.3201	482.056	57.6462	322.257	6.36917	20.4154	5386.6	12.1439	1.27998	238.113	458.751	1.0947	0.929083	26.4983
Ranunculus sardous	1.84942	4979.18	2.07948	569.104	8.47718	86.7365	152.433	28.9158	33.0231	36.9175	568.082	92.66	388.593	3.42747	10.1001	3883.78	10.172	1.21674	228.988	574.465	0.809457	1.0849	16.4071
Ranunculus sceleratus	4.50343	7341.76	4.01901	458.077	16.845	105.563	222.959	40.4752	56.3298	45.5645	525.217	103.092	426.988	7.84966	20.9802	7511.29	18.4349	1.22685	327.429	544.935	1.15611	1.67553	30.7092
Raphanus raphanistrum	3.37826	4093.68	2.5664	95.7952	6.546	101.49	114.927	29.265	38.8448	42.2746	681.303	41.4119	319.379	3.19103	20.822	2863.86	4.6808	2.65766	268.758	334.872	0.868745	1.17032	13.106
Reseda lutea	2.45605	4150.42	2.81185	86.9366	6.97117	120.399	93.9764	41.5283	45.6571	35.202	434.201	30.6237	369.361	3.20713	18.5629	2826.37	5.61569	2.51414	303.251	423.795	0.613967	0.875811	16.0897
Reseda luteola	3.24815	3794.72	2.96965	125.146	5.53302	154.637	99.003	42.727	40.5079	46.5887	480.256	29.3824	471.22	3.30402	30.5419	2558.83	5.41501	2.12095	373.592	512.687	0.691037	0.761528	15.9787
Rhamnus cathartica	6.1323	5354.5	1.76004	442.827	14.2622	87.8993	245.549	68.6167	74.0577	67.9058	671.515	63.9708	142.998	8.44327	29.2941	3764.56	9.26026	1.86805	265.092	384.183	1.69046	1.6782	21.0675
Rhamnus frangula	7.13173	3323.82	2.16478	59.8107	14.9486	73.0167	146.841	79.514	101.847	56.7585	578.518	55.7705	80.6552	9.27446	25.493	3716.49	10.9622	2.42685	341.725	478.711	1.34979	1.36548	20.1019
Rhinanthus alectorolophus	1.57445	3274.78	2.29133	45.9672	3.85407	60.3595	57.5588	63.0509	40.2852	36.6358	480.474	18.9965	217.746	3.1191	7.92799	1343.58	2.89124	0.447423	173.889	207.689	0.611699	0.643316	8.32426
Rhinanthus angustifolius	3.8092	8854.36	3.13967	363.287	15.0412	143.933	219.439	60.1915	61.3892	30.0775	452.374	73.3473	310.321	7.23542	10.5131	7585.64	19.4156	0.913195	252.464	728.646	1.01565	1.13572	28.4273	rrr
Rhinanthus minor	3.36649	8452.77	4.64726	363.998	13.5221	125.626	185.084	72.5905	75.2186	48.2957	375.324	35.6683	364.694	5.83013	11.2127	4553.17	9.80409	0.682092	230.674	403.787	1.10273	1.17235	27.7374
Rhynchospora alba	6.57988	3097.72	0.71733	10.2321	11.6696	61.1886	152.052	63.7001	74.6441	31.6874	761.356	67.8703	62.5838	10.4423	5.38331	3662.01	19.9379	2.50371	154.959	230.856	0.508988	0.846042	22.3378	c
Rhynchospora fusca	7.48413	3415.44	0.873517	12.0348	13.0025	64.4338	127.543	59.1939	75.5494	30.7375	798.022	43.5196	72.8182	6.78494	5.47444	3253.78	6.07091	2.3371	170.307	214.604	0.598245	0.953715	21.7286	c
Ribes nigrum	3.86506	4070.39	1.41929	63.3331	13.5461	73.088	156.337	46.9507	57.4508	44.4541	303.311	43.9023	90.0016	7.06879	17.9953	3110.44	7.56464	1.00012	180.577	251.983	0.804068	0.764726	17.1268	c
Ribes rubrum	4.29237	3182.18	1.57872	50.6297	13.4457	62.9666	117.064	40.9839	44.8431	37.7873	446.212	36.6713	65.3237	6.07228	16.8422	2894.95	7.34494	1.39225	265.961	256.627	1.00739	1.17882	14.785
Ribes uva-crispa	4.55657	2638.78	3.09673	42.0143	9.69816	55.5828	90.4449	37.2188	36.701	24.1832	617.704	24.5483	51.4863	5.00332	20.7062	2051.81	4.56801	1.70787	488.003	267.052	1.09544	1.69297	11.3854
Robinia pseudoacacia	6.46178	2708.48	2.24417	33.4664	8.77693	63.7865	91.3825	41.5035	56.5983	27.7746	614.792	41.4876	53.4814	11.0685	31.6123	1551.18	4.0379	2.60714	582.197	285.186	1.55889	1.43077	11.3133
Rorippa amphibia	4.57634	6051.73	3.3012	179.179	13.8891	94.6145	218.932	37.6485	49.7674	40.0726	395.735	98.812	377.267	9.78751	25.2691	5262.7	11.7511	1.19756	259.959	541.951	0.917779	0.687562	24.0717
Rorippa microphylla	3.68915	5823.81	3.40166	186.759	14.7194	93.3752	201.804	29.0366	38.139	35.0515	455.847	82.4664	390.022	6.37194	24.9914	5292.81	12.3891	1.18176	213.605	514.406	0.77741	0.85256	20.9257
Rorippa nasturtium-aquaticum	3.3362	6177.23	4.55704	401.561	14.9733	101.953	215.413	46.7107	62.3822	48.919	406.746	105.175	441.57	6.7732	24.2601	6600.8	17.4787	1.08889	202.704	619.27	0.99177	0.745993	25.7814
Rorippa palustris	5.00545	7628.7	3.86944	372.089	16.6877	122.235	191.153	54.3699	72.0773	59.3705	490.524	86.9998	349.959	8.50165	22.924	7138.87	13.9989	1.47733	270.039	418.078	1.3096	1.45057	29.9022
Rorippa sylvestris	3.46947	7073.6	1.38576	174.15	14.4485	86.8743	116.057	40.1422	50.2229	45.2317	460.971	65.884	369.257	5.6894	11.5108	7237.8	11.3246	1.03938	214.36	345.932	0.69346	0.548246	28.0315
Rosa canina	6.32758	3652.01	3.46501	68.0041	10.0455	81.223	102.018	38.4504	43.6875	40.1967	773.029	46.0186	119.148	6.74776	26.4022	3266.36	7.68775	1.9337	361.728	405.366	1.77887	1.72214	14.8181
Rosa pimpinellifolia	5.43082	2274.41	2.34388	48.3021	5.28556	53.6806	97.2468	54.2984	54.9337	37.8572	282.259	27.5639	107.861	6.76571	16.8778	1827.39	4.58523	1.6076	235.561	310.771	1.63297	1.79239	12.5778
Rosa rubiginosa	5.25481	3022.41	4.62042	112.699	7.41282	70.8501	99.216	35.2986	42.3031	33.9139	574.105	47.094	108.384	5.7168	25.6357	2208.25	5.39229	1.60848	246.955	298.734	1.26944	1.15105	12.7881
Rosa rugosa	6.71215	2803.23	4.8174	585.252	9.18499	78.7131	134.051	42.0735	51.3167	45.2322	668.253	64.9396	457.109	8.43581	23.5544	1803.12	4.70729	2.19212	581.433	270.967	1.95617	1.86321	11.7271
Rosa villosa	4.67768	2726.02	1.71899	99.9542	11.8108	59.7221	91.4315	34.3195	39.6921	47.5469	559.372	56.7569	168.54	9.33331	35.8135	4157.12	6.47755	2.27133	339.611	324.833	1.56495	2.34518	17.7589
Rubus caesius	7.9416	4378.91	3.05665	234.466	10.4818	118.69	168.961	65.0614	67.1399	55.2812	785.079	66.1188	163.858	8.00536	31.6519	3938.3	9.04831	1.93144	341.63	462.285	1.67146	1.5046	22.8939	rr
Rubus corylifolius	11.675	5693.83	3.65339	86.2757	8.70312	153.177	156.63	84.9621	111.073	43.4346	947.186	50.5621	475.902	12.6522	36.9415	2625.33	5.47068	2.86401	412.871	451.732	2.49605	2.28737	21.4548
Rubus fruticosus ag.	7.67161	3731.21	2.41313	70.1026	14.2208	80.898	146.896	61.8526	84.8079	49.6674	797.438	57.8844	90.3846	11.1797	32.1363	3548.12	9.52828	2.62015	436.115	418.283	1.575	1.49809	20.053
Rubus gratus	6.96222	2057.99	1.58354	44.0204	6.95221	59.6463	82.4826	51.2683	64.878	33.5489	471.233	37.6397	60.177	10.2481	22.2822	2157.82	6.07086	1.72149	403.824	553.462	1.15374	1.12296	12.2782
Rubus idaeus	5.87236	3679.66	2.29847	54.283	14.2395	74.8237	142.327	49.3249	69.254	43.122	369.721	37.9991	73.9614	8.42231	27.6569	2886.21	7.35091	2.20651	388.232	249.411	1.32981	1.23935	18.3941
Rubus plicatus	8.64621	1814.39	1.78873	43.0481	7.2108	59.8957	83.0571	55.8165	70.8324	43.1852	1089.64	44.1541	41.4994	13.3905	13.0802	2797.23	7.69633	2.94877	245.422	661.564	1.35227	1.31137	12.4601
Rubus pyramidalis	4.39318	1357.84	1.4564	25.8569	5.58784	35.204	64.8756	32.3757	43.8361	31.7343	408.682	17.8177	28.873	9.40331	16.8598	1633.94	4.3422	1.62035	214.86	544.777	0.723826	0.807991	9.22864
Rubus ulmifolius	5.62581	5710.64	4.11707	174.798	9.78893	177.792	150.574	42.9405	56.9274	34.7196	787.653	92.8264	445.722	5.05347	23.2207	3848.88	11.7095	2.75702	464.197	342.852	2.11607	1.89333	16.6112
Rumex acetosa	6.03678	8136.58	2.74053	96.3203	13.831	122.543	169.319	46.1072	58.899	34.9194	437.46	58.4007	237.459	6.04313	14.226	5677.54	13.5162	1.25268	280.857	517.42	1.20758	1.16544	27.0872
Rumex acetosella	10.2079	3491.83	2.54896	42.6459	6.85621	88.4187	107.786	70.1398	90.1846	35.9995	541.711	28.4362	117.544	7.01329	12.843	2940.04	6.95256	3.00486	324.726	465.099	1.76183	2.12674	16.6697
Rumex conglomeratus	5.8033	8258.89	2.55963	332.639	17.568	131.224	159.14	59.8616	72.7788	71.2731	668.057	85.5429	421.863	6.10001	20.4491	6438.22	10.7781	1.00178	224.443	529.639	1.17434	1.01073	27.3949
Rumex cripsus x obtusifolius	2.76746	5487.63	1.3577	166.231	11.3833	103.209	112.841	33.9919	39.5698	38.5505	438.766	43.4249	354.761	4.23795	9.85921	4653.67	9.06983	0.70459	183.808	374.501	0.605947	0.494214	19.4186
Rumex crispus	3.62425	8171.96	2.16753	419.793	15.2462	127.561	135.675	44.983	51.8628	45.2548	513.211	72.4011	416.624	5.47941	13.1496	6946.16	12.0534	0.983474	239.099	578.464	0.988859	1.05337	26.7711
Rumex hydrolapathum	3.94839	6041.18	3.6008	201.018	11.1861	107.353	189.451	36.6352	50.1345	34.5379	427.038	88.6264	343.414	10.0468	25.2853	6037.4	13.8853	1.04854	166.875	614.836	1.01665	0.792655	23.3476
Rumex maritimus	3.09366	8142.51	3.43221	471.841	18.1043	113.058	152.116	45.0051	60.8008	48.2843	465.887	104.845	435.862	5.67309	18.4387	9324.46	12.8726	1.32872	383.71	523.327	0.890445	1.37219	32.4178
Rumex obtusifolius	6.85631	6481.82	1.99693	123.571	11.2364	141.107	125.064	42.647	54.8282	51.1668	660.404	52.0921	379.149	6.9875	21.9553	4143.38	9.40725	1.36544	220.546	312.855	1.27106	1.12443	20.0844
Rumex obtusifolius s. obtusifolius	7.07747	7171.03	2.70646	175.277	14.2033	132.516	144.616	53.2572	69.8942	61.0603	683.984	86.4387	463.375	7.93439	24.1956	5654.83	11.8538	1.17629	281.022	335.784	1.19452	1.09625	29.1659
Rumex palustris	4.98206	7433.91	4.31587	504.964	18.3769	96.6375	182.1	46.0058	62.9182	51.4605	505.684	79.7417	431.789	8.22559	18.8188	8262.17	18.175	1.74901	400.705	474.159	1.1812	1.35234	32.9579
Rumex sanguineus	4.55176	4460.35	1.703	115.564	13.9846	76.44	121.777	46.8604	51.195	43.0717	559.796	49.3347	103.366	4.98565	16.2046	3581.44	7.67597	0.903738	179.939	243.252	0.979436	0.935345	20.6282
Rumex thyrsiflorus	1.41056	3811.99	1.53907	62.6174	6.91273	81.7786	74.3098	33.8986	37.1073	30.1389	331.147	24.6671	182.48	2.47404	8.99294	2461.94	5.03709	1.03507	193.957	257.999	0.467539	0.432129	12.409
Sagina apetala	3.26089	6971.68	5.32903	690.567	9.68935	173.963	216.247	77.3513	84.1803	62.1321	338.763	53.9964	500.334	3.54277	14.8164	2892.77	6.72721	2.69086	474.093	455.058	1.2915	1.35033	17.6585
Sagina maritima	1.61022	5808.94	2.66598	608.766	10.1003	176.848	329.916	46.1582	52.321	30.2892	175.119	125.235	367.823	4.5476	17.1964	2425.71	7.5745	0.713859	434.517	360.982	0.688922	1.02138	35.9214
Sagina nodosa	4.01905	9967.45	4.8027	596.687	16.9682	163.372	331.57	76.284	79.6267	52.8116	302.653	91.9625	472.196	7.67588	13.8177	5596.38	16.5319	0.864624	496.889	447.738	1.21876	1.49408	32.6254
Sagina procumbens	4.11489	9464.01	4.60086	578.585	16.1446	186.172	237.113	54.6202	63.1917	49.5142	450.184	79.3132	448.287	6.98993	15.6823	5818.65	13.2581	1.49816	305.357	498.236	1.39043	1.45204	28.4752	r
Sagittaria sagittifolia	2.58258	4481.24	2.99812	195.487	10.6288	69.8772	182.819	17.7814	21.5006	22.4284	298.838	90.453	322.252	11.3684	23.8879	4531.71	11.5715	0.934619	167.964	490.085	0.616217	0.307142	16.0057
Salix alba	5.19867	6051.43	3.09037	228.631	18.3816	124.589	145.507	60.1918	69.3236	59.1691	771.972	68.2916	286.792	6.6316	19.5976	5269.15	8.81732	1.8008	232.442	372.903	1.60559	1.39932	26.0347
Salix aurita	6.46993	5618.3	2.37234	191.878	14.9248	87.0233	289.441	77.8527	115.223	58.2119	588.435	84.5044	124.21	9.48143	30.1149	4767.21	15.0927	2.37057	319.214	609.594	1.06294	1.07672	28.2944
Salix aurita + S. cinerea	3.39903	3290.77	1.15881	109.499	5.46632	66.9129	263.586	54.3629	63.8459	24.5032	212.604	100.236	93.3543	4.78002	16.6857	2878.81	8.35534	0.892778	127.939	352.222	0.693956	0.732496	16.5542
Salix aurita x cinerea	5.30801	7979.2	2.10678	174.577	12.0096	119.106	229.75	64.5116	91.0062	37.1745	482.974	95.3786	171.277	7.88309	28.9115	4108.29	14.6406	2.4416	154.425	736.54	0.944764	0.842541	22.7473
Salix caprea	7.1818	5153.67	4.37016	400.393	16.1384	100.012	225.976	73.6689	87.3909	65.4181	834.131	117.209	343.599	10.0317	33.5801	3712.95	9.14124	2.87627	364.901	365.853	2.15335	2.28934	21.6349
Salix cinerea	5.83503	6209.76	2.88167	307.07	13.1971	98.5573	285.313	73.507	100.729	55.6644	620.436	86.5964	170.827	10.8555	32.8558	4588.84	16.0848	1.9355	303.804	648.219	1.26226	1.15785	23.3434
Salix daphnoides	3.75189	7159.7	2.27462	86.2928	18.8737	134.513	156.522	45.2108	62.62	55.5601	686.839	102.801	153.929	6.12846	17.1902	8251.9	12.0282	1.12568	173.499	455.347	1.1932	1.30345	35.8776
Salix dasyclados	3.55601	7933.49	3.542	206.602	17.3248	140.684	156.521	64.0593	96.2585	72.0367	581.536	88.9377	250.423	6.33964	17.0548	6750.59	11.3777	0.86998	179.095	445.972	1.08668	1.16782	31.0912
Salix fragilis	4.91742	6216.67	2.8707	193.348	18.7715	119.813	157.287	68.4881	75.5666	71.9334	573.435	58.4085	290.392	7.15619	19.8518	6339.92	9.1423	1.94924	211.047	404.909	1.46819	1.44252	25.789
Salix pentandra	5.74753	9359.76	5.03991	213.4	16.6366	158.418	271.665	67.0753	97.2371	57.5661	862.433	83.938	447.056	11.9365	32.1243	8140.22	19.7604	2.15623	224.831	868.343	1.83316	1.55241	33.0066
Salix purpurea	4.61595	9392.81	3.04032	554.196	19.8836	148.405	242.133	81.1827	98.355	76.6493	755.425	117.224	297.23	8.52442	29.5879	9867.96	18.1006	1.75228	245.404	1079.01	1.30499	1.59216	36.6527
Salix repens	7.5326	7377.38	2.27853	579.709	16.7431	112.808	296.6	91.0762	107.624	55.6601	436.508	79.7551	368.496	6.45118	14.3395	5524.67	14.5437	1.52165	284.762	396.758	1.8776	2.19551	29.7348
Salix triandra	4.03834	6808.94	2.9272	300.986	17.6981	126.823	174.532	61.4648	73.9947	68.4784	839.411	94.0172	344.403	6.61582	19.5254	7818.19	11.8575	1.15909	199.18	424.22	1.21751	1.22029	29.033
Salix viminalis	4.30179	5999.32	3.33648	362.013	17.6666	121.199	150.965	63.8211	72.9239	67.1088	670.045	74.0468	288.529	6.45574	20.3134	5647	9.67948	1.4533	184.887	388.815	1.23592	1.33126	23.9105
Salvia pratensis	1.51869	3954.46	1.5597	49.623	6.07105	81.0864	66.4798	34.1255	38.9175	25.8418	292.506	23.2017	136.636	2.61674	8.53252	2148.9	4.32704	0.947302	178.382	273.804	0.398519	0.407866	11.7447
Sambucus nigra	6.15036	3256.46	2.01889	65.0827	11.3805	71.6413	110.624	42.4617	55.1909	35.175	715.219	43.0385	75.517	9.61217	23.6979	3315.05	8.18369	2.64675	392.45	430.028	1.79897	2.266	14.7223	rr
Sambucus nigra cv. 'Laciniata' L.	5.84589	3267.03	1.84399	45.6632	15.0938	68.0819	116.84	38.7831	51.9448	34.5562	610.452	34.0017	90.1847	9.38732	23.198	2910.57	7.44802	2.67496	387.321	322.602	1.52612	1.66182	14.9914
Sambucus racemosa	5.66304	2800.19	2.03349	44.653	10.5834	66.9092	103.643	50.3816	65.3726	36.8852	498.517	30.6237	64.0881	9.79862	31.142	2376.19	5.65783	2.48492	378.689	298.685	1.40586	1.32241	16.7337
Samolus valerandi	3.85128	6697.56	5.20355	598.645	13.4169	113.782	175.06	30.9107	58.2483	28.1597	426.919	91.2391	417.815	4.3361	15.8266	4723.7	9.49424	1.02121	413.153	302.002	1.14029	1.62861	16.3087
Sanguisorba minor	2.03312	4712.63	2.08583	40.3589	7.54847	105.753	107.339	56.6773	49.9938	28.8317	354.848	18.7281	166.628	3.69713	10.7977	2904.35	5.84575	0.585214	194.35	362.395	0.534025	0.512678	18.0764
Sanguisorba officinalis	5.48638	6996.51	2.98806	139.566	14.3326	132.63	228.425	42.3636	48.1458	34.4356	373.598	68.8533	247.01	7.34288	14.2402	5511.16	15.6798	0.911614	259.12	784.699	1.01759	1.01651	24.6172	r
Sanicula europaea	2.76063	2289.69	1.31357	34.6043	11.7491	43.5252	60.8931	32.7994	23.8691	25.9223	250.782	25.8447	43.0554	3.15211	16.8258	1387.94	3.68051	1.71846	315.862	126.883	0.693559	0.824027	9.14401
Saponaria officinalis	5.85634	3948.03	3.09461	98.0829	7.67259	100.916	108.008	45.5631	54.2195	47.0745	554.707	34.9016	334.03	6.62323	33.6139	2930.43	5.68504	1.67896	316.244	424.37	1.13637	0.935401	16.0661	rr
Saxifraga granulata	5.54221	6558.07	3.74289	82.346	15.2242	142.02	289.458	36.9626	42.9363	23.4549	464.855	53.3462	354.468	7.81335	7.04614	6024.04	14.6717	0.676777	212.453	929.927	1.01897	0.800173	24.3218
Saxifraga tridactylites	1.26341	2181.69	2.75233	37.3296	3.9337	44.721	87.7086	53.127	49.7967	31.6417	117.83	18.7519	110.981	3.78747	8.07197	1442.23	3.4899	1.73154	212.484	236.069	0.61805	0.684068	11.7479	rr
Scabiosa columbaria	1.42301	3594.92	1.87866	23.8482	6.87309	74.1687	92.1802	53.8786	49.3936	28.3553	270.643	14.2187	172.23	4.11317	10.2161	2072.56	3.89583	0.510856	141.681	254.087	0.413945	0.485752	10.8964
Scandix pecten-veneris	3.04303	3324.52	1.51684	98.8149	5.67304	135.243	73.1503	26.6466	26.8395	47.983	790.525	35.7587	354.999	3.04311	8.15054	1657.87	3.14891	1.30495	172.709	290.619	0.48871	0.477516	9.33211	rr
Schoenoplectus lacustris	3.7668	5199.52	5.86607	377.365	10.9836	90.6693	187.421	29.3957	42.3023	32.4411	459.102	91.016	306.899	11.0904	26.3534	5990.92	14.3855	1.52768	315.359	573.58	1.3575	1.90567	22.793	rrr
Schoenoplectus lacustris ag. (incl. S. tabernaemontani)	3.50057	5167.76	5.10277	347.27	11.1462	89.0061	169.101	27.3059	38.9612	26.0437	287.196	81.3701	349.24	10.9676	24.1379	5583.52	13.5347	1.33393	209.823	568.206	1.40878	1.95653	21.6815
Schoenoplectus tabernaemontani	6.16311	5629.02	5.83121	498.83	10.1047	119.703	162.593	35.7062	59.5768	34.2634	477.039	86.5531	406.341	5.61878	19.5167	5251.58	10.4655	1.41126	422.605	540.928	1.96254	2.29825	16.0011
Schoenus nigricans	4.76047	6680.58	5.46787	634.318	11.5831	114.091	282.5	73.6405	80.4757	41.7147	319.026	93.1846	436.663	4.46446	10.3643	4369.72	11.9846	1.03089	298.645	309.87	1.41224	1.50298	19.8887
Scilla non-scripta	5.46772	2873.28	1.94863	34.5537	9.37926	63.4034	92.9989	31.2151	46.5323	16.7425	446.144	18.2583	45.4826	8.4759	23.7421	1480.49	3.32693	2.58237	357.797	261.668	1.43425	1.70985	11.4701	rr
Scirpus sylvaticus	5.84962	8022.02	2.0842	132.699	13.0315	121.933	190.876	48.8319	64.0716	32.6669	476.063	54.8006	233.869	8.79676	28.4763	6354.72	12.1736	1.85865	183.543	610.963	1.05263	0.904347	27.2253
Scleranthus annuus	3.57682	3407.01	2.01585	72.3406	8.13357	91.4932	109.236	33.9794	47.6006	39.7084	357.547	22.2955	321.758	2.8495	11.4373	2315.07	4.60758	3.56034	395.01	474.258	0.947557	1.15997	11.3964
Scleranthus perennis	3.9177	2797.46	2.19274	22.7634	6.3904	69.2075	89.8075	47.429	54.6531	32.456	132.641	17.2909	66.8199	3.21557	8.24897	1969.09	4.17338	0.524403	175.16	263.976	0.882817	1.00042	14.2479
Scleranthus polycarpos	4.77716	2572.52	1.939	17.7618	4.6105	60.0533	72.7324	32.3107	39.2349	40.4351	127.976	15.9912	71.0558	2.81616	7.11447	1739.13	3.27958	1.33753	168.708	225.038	0.836728	0.99453	10.952	rrr
Scrophularia auriculata	4.95754	7824.06	3.2604	252.876	18.7971	110.461	282.078	75.944	99.8255	53.8796	395.768	117.116	345.361	7.38058	18.1038	7572.3	19.527	0.805476	212.15	481.632	1.45909	0.997656	32.8313
Scrophularia nodosa	5.6475	3882.62	2.2077	73.45	13.0793	77.6803	133.527	44.9149	51.5674	45.558	560.978	44.4255	89.7521	7.9353	21.8122	2934.72	7.05648	2.32025	219.969	249.929	1.1928	1.24649	17.3872
Scrophularia umbrosa	5.24186	8586.09	4.10696	201.996	17.0367	140.792	268.415	82.5361	106.896	65.8668	808.546	103.186	409.039	11.9973	21.2104	8293.3	19.6373	1.65673	292.943	743.783	2.26151	2.3163	31.6819
Scrophularia umbrosa s. neesii	4.37188	8351.43	4.53462	261.29	20.1975	134.622	277.629	78.4059	77.0415	76.2409	700.872	99.226	350.694	10.4524	18.8156	5357.69	19.4731	0.93068	250.774	699.376	1.42594	1.60277	24.7972
Scutellaria galericulata	4.89823	8184.81	2.71987	190.337	14.012	130.516	244.704	64.2064	82.8104	45.9197	487.236	102.31	218.621	9.0584	25.0908	5198.99	14.0544	1.09165	177.694	557.549	1.03666	0.955907	27.577
Scutellaria minor	5.38919	7802.02	1.65767	68.6582	12.304	55.424	188.642	53.4346	79.3626	43.3667	327.247	38.6955	72.0735	7.7735	15.1856	4038.07	16.5722	1.06356	167.968	359.105	0.718014	0.661731	27.7733
Secale cereale	4.75654	4286.82	2.19555	69.6865	7.43056	129.595	96.8651	28.2086	39.7158	36.9993	593.114	25.9318	411.488	2.61807	11.2187	2185.46	4.32198	2.54537	199.045	303.117	1.18602	1.16497	10.9276	rr
Sedum acre	1.7749	3155.1	3.30273	566.585	4.54886	67.9935	108.904	68.5311	61.0393	29.7307	153.712	23.206	246.282	3.60908	11.4445	1771.33	4.37486	1.52112	260.735	295.138	0.901668	0.836841	13.6094
Sedum album	2.44065	4225.99	4.47392	50.6015	7.61607	133.762	125.405	65.2578	59.9852	47.0343	247.965	16.4977	242.275	3.72332	27.7693	2844.73	5.95546	1.35314	322.061	463.549	0.849034	0.73462	18.6312
Sedum reflexum	3.43331	3191.73	4.54689	27.1947	7.29609	77.9632	95.5134	37.4179	49.7342	33.0051	172.666	18.3945	91.7117	3.77493	11.3238	1944.47	4.17704	0.949031	205.611	256.303	1.18492	1.30451	14.5173
Sedum sexangulare	1.85432	3584.9	2.63973	36.1133	6.97388	91.3281	102.642	43.4201	48.596	33.3087	173.847	18.5904	170.628	3.83345	11.6533	1704.85	3.88186	1.05171	218.216	259.644	0.867591	0.859074	13.619	rr
Sedum telephium	9.62546	4146.59	1.90567	55.3571	9.87362	92.4003	106.866	40.908	50.2741	43.7019	708.299	32.4156	148.523	8.1115	33.2343	3573.17	7.07437	2.3192	325.619	398.769	2.1344	2.18029	16.7046
Sedum telephium s. telephium	7.77768	3951.5	2.02967	67.4286	11.5934	84.6763	96.2676	39.0083	50.8807	45.7097	506.215	36.2179	225.411	7.00616	28.6931	3147.5	7.05454	1.6757	224.285	337.271	1.30595	1.26578	16.5199
Selinum carvifolia	5.27189	9540.47	3.24802	75.8785	13.5769	121.909	344.463	85.9623	119.399	45.2183	509.483	88.5404	159.169	8.73513	19.7069	7355.18	13.8939	1.95372	298.184	304.627	1.01814	1.00279	33.2475
Senecio aquaticus	3.40054	4811.52	3.26391	364.245	13.3431	108.518	147.096	24.5699	30.8007	26.6468	360.135	90.4051	332.985	4.76722	27.1362	4068.83	11.7169	0.846374	225.542	552.217	0.657769	0.633474	18.2132	rrr
Senecio erucifolius	3.71862	3999.94	1.89012	400.488	7.55444	71.9017	95.0036	39.3482	43.2519	36.2555	553.456	39.8648	324.709	4.48218	14.1089	2895.55	5.94619	0.737091	240.448	268.529	0.518963	0.60758	16.498
Senecio fluviatilis	4.40592	6879.58	2.61329	177.309	21.6616	144.998	175.645	58.0941	69.8993	61.5629	695.449	114.424	249.542	5.87854	17.8215	5153.13	9.34252	0.9092	173.805	364.137	1.05563	0.833022	21.2792
Senecio inaequidens	14.0074	4172.25	5.31715	80.0405	5.74957	126.536	133.995	77.7624	101.892	45.8565	950.849	22.375	418.015	3.54383	21.4141	2375.79	5.57253	2.33382	492.53	562.294	2.51159	2.57227	15.4717
Senecio jacobaea	5.55737	4284.25	4.02905	372.923	6.31483	108.533	141.051	70.3505	66.9528	41.7305	313.965	27.2153	309.049	5.87099	17.8399	2515.22	6.20894	1.69428	303.851	372.1	1.23317	1.1338	17.4259
Senecio jacobaea s. dunensis	4.36611	2647.1	2.01967	67.0841	5.09136	67.4904	109.329	59.2787	52.2793	29.9904	274.674	29.9568	136.52	6.64175	19.8	1805.2	4.72984	1.67437	284.732	304.424	1.0005	0.847204	12.0687
Senecio jacobaea s. jacobaea	3.39482	5049.92	2.81857	267.521	9.32604	111.458	117.534	45.0965	50.5907	28.2365	319.57	31.4954	333.465	4.77068	13.2411	2830.61	6.44365	1.30244	283.689	374.593	0.781877	0.829018	14.5591
Senecio ovatus	4.56749	2619.6	1.12174	36.9662	13.2274	52.766	73.4874	31.7338	27.9637	26.3468	337.333	17.1261	45.6936	6.70715	17.3645	1257.79	2.97892	1.38054	221.028	134.315	0.981352	1.03295	8.82284
Senecio paludosus	3.51292	6653.38	4.2757	232.135	10.4727	101.211	163.991	41.1999	55.3359	37.6592	507.76	69.9814	296.69	6.41669	24.9085	6490.74	9.0238	1.0891	200.53	389.487	0.876731	0.805374	21.9837
Senecio sylvaticus	9.14682	2551.65	2.24255	186.321	5.29679	69.9484	104.712	60.2015	66.1506	38.799	624.595	39.001	89.5223	10.0529	23.3111	2527.18	6.4727	2.11236	327.089	421.578	2.42096	2.70944	13.3018
Senecio viscosus	11.2725	4538.33	5.44317	149.63	7.51154	148.152	161.911	76.3046	99.2781	60.5292	598.186	42.942	413.989	3.28858	27.1975	3190.36	7.2375	2.18509	523.727	588.501	2.52685	2.62567	18.4874
Senecio vulgaris	5.74635	5455.59	4.79589	595.524	9.26059	167.032	172.367	75.5618	73.103	50.8648	520.809	50.5529	455.11	4.54319	20.9787	3865.32	7.42124	2.20118	562.749	682.094	1.55647	1.79862	19.928
Seriphidium maritimum	1.80576	5833.46	2.1559	611.271	9.24035	121.198	215.485	28.4868	33.9027	29.4214	404.763	113.967	268.541	4.11758	28.4429	2625	6.7353	1.22	145.578	404.096	0.795954	1.07702	23.9433
Sherardia arvensis	2.18073	2510.86	1.59697	103.775	3.76011	96.9879	78.4434	26.1223	27.4842	26.2267	501.389	30.6426	356.868	3.00646	7.90631	1961.89	4.22681	3.11977	227.841	337.074	0.53239	0.45716	11.5526	r
Silaum silaus	2.8751	6675.67	0.925244	411.463	17.7121	127.956	254.987	40.7636	50.3778	25.8001	392.656	79.5986	439.669	3.9536	8.39408	8762.91	18.6218	0.522932	156.801	865.191	0.517261	0.467738	32.1706	r
Silene conica	1.16691	2757.52	1.66431	35.819	4.11733	65.9018	98.3077	59.2085	54.9258	35.8768	83.414	12.6478	178.972	3.09449	9.33532	1555.17	3.59786	1.68116	216.986	259.261	0.662156	0.840986	12.4146	rrr
Silene dioica	5.54104	3403.88	1.61517	50.3591	11.9814	69.4534	98.7176	36.5232	44.5564	34.0875	726.342	37.6903	95.7596	8.10618	20.4867	2826.13	6.81869	2.17894	285.582	321.786	1.19766	1.36447	13.7271
Silene latifolia	5.69584	2970.29	2.27207	97.4458	7.35856	78.9976	80.618	30.109	35.111	39.5829	591.829	35.1148	251.208	4.99553	21.2222	2627.6	5.07431	1.88602	268.628	353.643	1.2461	1.17308	12.1336
Silene nutans	2.38529	2178.25	1.75854	34.0281	5.87011	68.3274	84.4888	48.5421	40.2471	25.1775	210.064	24.0442	130.07	4.66697	8.41578	1552.12	3.81517	1.3092	170	221.357	0.748973	0.655142	11.5493
Silene otites	1.39664	2670.12	1.78106	36.5773	4.6915	67.6132	98.5136	55.6126	48.768	24.2423	109.074	18.5828	201.705	3.5213	7.54877	1575.81	3.87486	1.18404	204.599	234.598	0.612125	0.790819	12.639
Silene vulgaris	1.31876	3699.12	2.14498	69.6153	6.74902	104.254	83.3882	51.8615	39.0174	35.9615	484.422	14.0392	287.344	5.55203	14.4676	2838.07	5.58934	0.568135	240.417	380.813	0.554099	0.583875	15.404	rr
Sinapis arvensis	4.16344	5569.53	1.46987	135.572	10.2894	127.465	122.233	30.5274	35.9187	44.9972	702.522	60.739	373.619	4.70169	24.3851	3562.91	6.66596	2.40477	531.283	678.638	0.702882	0.604355	20.7083
Sisymbrium altissimum	2.60413	3952.64	4.7741	161.931	5.86974	146.358	125.238	68.8499	62.9201	30.6867	298.098	32.2947	462.689	2.92353	16.967	2351.32	5.34328	1.33042	568.303	495.982	0.747182	1.01313	14.0552
Sisymbrium officinale	5.17333	3647.54	1.71864	112.053	6.62637	120.648	96.7396	30.511	36.3412	41.4955	616.925	49.0419	423.304	4.23277	20.506	2657.9	5.62169	1.81861	278.203	392.496	0.983853	0.841311	13.5954
Sium latifolium	3.53538	5228.82	3.81441	224.78	10.0843	89.3916	182.205	29.7985	43.2807	28.9498	403.247	89.5013	349.283	10.4331	23.7348	5619.24	13.2193	1.11557	164.883	554.248	0.867676	0.6059	20.7487
Solanum dulcamara	5.29134	6676.42	3.30881	297.901	20.564	139.109	304.536	72.0999	90.4555	64.1322	646.238	113.781	237.928	11.1771	19.4544	8926.66	19.581	1.1834	260.6	923.399	1.68147	1.91791	32.9853
Solanum nigrum	9.36398	5762.12	5.17397	359.47	10.2702	171.999	157.993	61.5708	94.2003	49.282	746.276	61.5685	427.067	4.88074	21.702	3639.52	7.39795	1.88847	620.111	549.152	2.51618	2.88882	16.9515
Solanum nigrum s. nigrum	9.14158	5945.58	5.87094	360.263	11.3296	184.886	162.797	59.9048	85.7662	63.8173	757.075	53.476	449.145	7.75175	21.7602	4358.79	9.28042	2.35692	316.075	463.278	2.56598	2.79361	21.8166
Solidago canadensis	7.97786	5597.39	4.00809	507.256	15.5117	152.097	227.207	48.7329	60.7294	59.2502	939.253	103.136	407.109	9.12641	24.8322	7703.14	13.6132	0.794594	384.852	677.811	2.09109	2.31844	37.4793
Solidago gigantea	4.5609	5037.2	2.94383	368.343	15.7799	122.203	262.819	49.1432	60.6076	40.8832	918.508	113.653	319.317	6.69784	22.3348	5518.51	9.779	0.898322	259.142	328.189	1.26629	1.30869	24.8393
Solidago virgaurea	7.94674	3355.91	2.78101	44.9415	11.6999	73.6535	101.865	45.0384	65.5667	47.2393	914.255	35.275	69.0916	14.2707	31.425	2473.46	6.1732	2.85507	289.741	393.663	2.19157	1.68444	13.181
Sonchus arvensis	4.89864	5702.51	4.31807	666.558	13.2679	161.297	294.681	67.8664	69.1935	66.9749	566.271	137.598	476.342	6.86701	24.6412	4325.19	8.35339	2.04035	561.335	525.774	0.924423	1.1802	25.1469	r
Sonchus arvensis v. arvensis	3.84738	4655	3.08623	630.091	12.2415	133.992	167.145	48.5955	53.8498	54.887	612.834	119.593	459.464	7.2599	22.9757	4754.77	9.31858	1.84667	372.316	552.432	1.04106	1.31714	23.3277
Sonchus arvensis v. maritimus	2.60807	5417.76	4.24909	663.199	11.8847	185.947	335.166	78.7564	75.5315	61.998	375.718	148.28	490.59	6.0601	24.6748	2702.1	7.76858	1.75166	600.568	461.457	0.790315	0.985953	22.3907
Sonchus asper	5.49279	5378.25	2.84573	498.02	10.9843	139.649	145.567	44.4315	54.0049	58.0415	653.264	86.078	446.174	6.37443	19.5059	4152.57	7.9447	1.99005	354.655	548.574	1.04817	1.475	23.2858
Sonchus oleraceus	5.55207	5333.58	2.8249	610.291	11.021	133.771	146.338	43.5387	54.3524	57.7248	655.06	81.1393	459.887	5.79789	21.718	4056.39	7.65587	2.03384	330.01	466.135	1.20435	1.29571	21.2676
Sonchus palustris	3.3591	7317.2	4.30189	228.673	13.6289	97.2869	210.666	46.5213	59.3919	40.3827	604.69	84.892	328.78	8.90655	21.1871	5486.11	13.0232	0.762267	190.854	398.953	1.32456	1.38496	22.7606
Sorbus aucuparia	6.78784	3078.27	2.50479	49.147	12.7977	73.1321	116.149	61.3314	83.1234	44.0387	549.152	40.0733	70.2712	9.76708	31.3463	3038.78	7.89061	2.47888	416.251	429.11	1.43546	1.486	17.5815
Sparganium emersum	3.4589	4578.42	3.21605	193.398	10.9577	83.8523	183.105	24.2537	26.7548	32.7193	362.569	91.434	320.254	11.6284	18.0409	4953.34	12.4745	1.21103	185.872	527.371	0.736703	0.429165	17.9387
Sparganium erectum	5.05466	6822.84	3.19868	182.105	11.9933	113.579	185.122	33.247	46.4786	29.0306	432.343	86.6064	380.783	10.7081	24.5579	5804.99	13.4247	1.48604	194.516	568.563	1.13381	0.784904	23.1514
Sparganium erectum s. erectum	4.52529	6315.31	2.55096	217.548	11.5174	104.605	197.413	31.0168	41.4185	31.8354	463.265	84.2674	387.05	8.73316	26.2317	5288.19	11.8272	1.38118	186.167	441.649	0.898063	0.565902	19.2655
Spergula arvensis	4.99129	4269.01	3.07509	88.2047	10.6819	109.154	121.387	34.7119	49.885	46.3655	518.124	39.4039	340.796	3.41786	14.056	2972.03	5.53029	2.73288	448.661	499.724	1.01637	1.22147	13.9481
Spergula morisonii	5.74772	848.384	0.655878	17.8951	1.85092	28.1893	23.2672	48.3566	67.883	38.3638	675.35	21.0269	17.1265	5.2359	3.8691	969.353	3.79579	0.369914	131.61	171.913	0.752291	0.774854	6.71543
Spergularia marina	2.08296	5317.3	2.22486	593.61	7.7232	77.7406	132.228	24.1179	25.2958	38.95	594.176	111.485	266.102	4.96	15.0362	3437.59	6.95568	1.64962	149.017	350.671	0.819154	1.1825	19.6437
Spergularia media s. angustata	2.33564	5747.12	2.01815	574.126	9.58926	68.6759	159.9	25.9295	26.8354	32.6715	662.636	100.6	243.048	4.7757	15.5473	2881.23	7.12069	1.74853	137.711	383.033	0.712174	1.04753	20.9637
Spergularia rubra	6.61319	4231.42	3.08607	106.631	8.46071	114.231	135.134	70.7791	101.167	60.0323	368.744	43.8911	296.568	4.05763	13.4342	3849.36	7.59235	3.48457	380.371	495.434	1.37174	1.32005	19.1771
Spirodela polyrhiza	3.47378	4971.62	3.25365	199.183	10.8611	76.6178	177.359	19.1594	24.8636	23.567	368.115	87.5999	330.774	7.68687	25.374	4640.51	10.8533	1.16257	216.059	398.712	0.691598	0.387074	17.9524
Stachys arvensis	2.85533	2747.06	2.45464	99.392	6.60727	80.6184	90.5142	26.4068	33.3243	37.1257	539.812	38.1648	474.26	2.76116	14.6442	2280.39	4.1928	1.685	204.931	268.619	0.779638	0.857891	10.4615
Stachys officinalis	6.57032	3160.25	2.8101	17.5457	10.1639	60.915	80.1766	31.7686	31.7958	29.145	443.509	18.5719	73.0878	5.15562	13.4199	2532.9	3.67894	0.492017	120.157	234.869	2.22407	2.6258	8.80896	r
Stachys palustris	4.25617	7457.83	3.90125	195.494	14.4447	120.485	242.356	52.3666	67.036	45.4801	466.423	96.2525	368.933	11.1054	20.7789	7185.49	17.4165	0.997501	205.077	528.219	1.08957	0.952915	31.59	rrr
Stachys sylvatica	4.31257	3104.63	1.24454	53.0523	13.2716	58.3732	94.0189	39.5599	37.4954	36.182	353.075	33.6927	66.7946	5.33203	15.3111	2501.04	6.23398	0.982572	226.245	162.427	0.849571	0.979888	13.0873
Stellaria aquatica	5.51958	7669.19	2.43362	245.81	19.4879	146.348	167.344	59.9796	83.9648	61.9112	646.342	67.0868	418.427	7.44547	20.1949	7860.52	14.4385	1.55793	332.14	449.962	1.39779	1.09504	32.9184
Stellaria graminea	5.07921	8189.59	2.47223	103.847	14.8083	109.936	165.298	50.4488	66.9127	36.7646	466.551	53.8558	172.109	6.49582	14.855	5580.69	12.2724	1.47475	233.411	417.464	1.01764	1.04716	29.6964
Stellaria holostea	5.55819	3338.45	2.38789	37.4201	11.5605	67.372	93.5522	37.1222	50.5848	31.3529	706.507	24.4766	63.702	10.684	23.1505	1810.71	4.56839	2.6873	348.776	193.564	1.34724	1.17952	12.2125
Stellaria media	9.08402	6328.87	3.02618	105.455	10.6735	157.045	153.493	57.433	84.3068	45.7831	716.801	56.0675	338.005	9.1477	22.0497	4829.69	10.9092	2.06563	358.148	579.663	1.81217	1.85842	21.111
Stellaria media + S. pallida + S. neglecta	7.16787	2687.87	1.4987	116.41	4.63767	86.0697	121.506	57.725	63.2928	40.2127	331.494	35.2239	330.171	7.6244	32.1199	1888.19	4.83248	2.02971	330.889	291.392	1.03463	0.892553	10.7471
Stellaria pallida	4.67262	3521.23	2.14161	249.876	5.63389	79.8551	323.226	118.201	139.073	79.3096	315.501	63.456	213.719	7.23599	28.0999	7173.51	19.6225	1.23477	292.524	434.439	1.12015	0.947845	41.5659
Stellaria palustris	3.57361	4449.93	2.313	192.881	9.84238	104.168	192.606	28.7917	38.6066	29.2419	371.899	68.3302	314.819	8.1632	22.8474	3502.74	12.0832	1.00671	161.763	585.655	0.690034	0.54975	19.1079
Stellaria uliginosa	5.83857	7943.81	2.57109	137.075	11.7708	136.925	191.417	47.4509	64.5694	33.7391	468.222	51.2915	334.187	7.77711	24.8994	6184.68	14.4757	1.70044	210.591	501.958	1.11778	0.939879	25.4675
Stratiotes aloides	3.23589	5081.95	4.64794	162.545	12.0018	78.9322	142.141	25.2172	39.337	20.0236	517.828	73.5039	333.442	10.2906	23.0304	5115.8	11.5135	1.30994	208.762	506.823	0.768415	0.500512	19.4573
Succisa pratensis	5.06143	6207.21	2.53687	65.8409	13.0202	73.2857	211.862	54.3231	63.9696	30.4319	498.738	65.1141	91.5496	5.87495	10.1898	5300.53	13.8132	0.913307	239.88	343.675	1.10556	0.954649	24.2766	c
Symphoricarpos albus	4.9363	2656.65	1.56299	55.2829	12.581	57.1262	80.3201	27.1872	34.4404	18.1108	507.857	22.8877	49.9454	5.22383	19.1677	1555.48	3.93733	1.49263	377.654	196.856	1.16379	1.60859	8.67842	c
Symphytum officinale	5.43013	8136.62	2.49943	174.815	19.0419	122.175	192.294	51.3232	62.1962	55.6365	746.767	110.602	256.354	8.57602	24.1787	5398.7	11.6517	1.07341	187.838	365.372	1.13425	0.986171	27.5956
Tanacetum vulgare	6.13209	3856.73	2.6445	118.11	8.43641	101.107	104.738	34.3343	44.7655	44.4205	530.013	44.463	248.398	6.05128	20.6838	3088.72	5.72468	1.74839	270.897	370.361	1.29541	1.28618	14.6734
Taraxacum nordstedtii	2.76347	7746.6	1.59124	61.6794	10.7206	75.6918	138.827	44.743	57.45	22.1605	452.427	43.2836	89.9606	4.44583	7.41486	5960.87	12.4564	0.752367	209.833	569.757	0.529113	0.479567	24.5569
Taraxacum obliquum	2.16818	2099.86	1.40083	100.122	5.20098	55.9392	83.5437	46.6144	36.4185	25.8829	171.128	19.6997	53.8523	4.54259	7.31715	1183.07	3.19754	1.72888	167.102	172.478	0.968749	0.950654	10.4887
Taraxacum rubicundum	2.48628	2575.39	1.66307	29.8277	5.22667	58.8614	97.8274	51.2711	47.622	31.333	180.136	20.8337	49.7548	4.34228	10.0393	1701.27	4.06899	1.61793	197.849	248.048	0.980185	0.949644	13.7949
Taraxacum sectie Celtica	6.5101	9792.48	4.55609	176.436	19.5475	189.889	304.835	111.886	132.523	80.4078	447.855	48.6152	446.864	7.94467	16.0299	7810.75	17.4014	1.22666	504.052	653.164	2.23109	2.57248	40.6506
Taraxacum sectie Erythrosperma	3.06416	2600.43	1.69761	41.0275	5.18027	70.8105	96.9999	51.6837	46.2058	26.3931	214.71	25.6815	135.286	5.516	11.3176	1643.09	4.15074	1.70259	200.868	250.199	1.04117	0.913048	10.1689	r
Taraxacum sectie Hamata	6.18766	5715.34	3.04345	72.2453	10.13	106.481	120.228	40.8735	52.4469	33.6029	494.293	49.0844	218.717	6.49126	15.8235	3863.75	9.77541	1.33165	256.505	384.802	1.25867	1.09692	19.7391
Taraxacum sectie Palustria	3.48301	6860.55	2.60357	673.965	11.5373	112.686	199.979	39.1552	49.0841	24.7248	414.441	81.582	280.884	6.0284	11.4271	6104.63	19.6952	0.696831	251.126	550.586	1.03843	0.963791	25.3819
Taraxacum sectie Ruderalia	7.25767	6985.8	3.33701	306.77	12.5674	152.571	145.194	51.06	62.6261	49.3712	559.937	54.3586	326.544	6.00328	19.1349	5586.88	12.3641	1.37977	386.507	642.53	1.4287	1.39845	23.4533	rr
Taraxacum taeniatum	2.91628	1655.06	1.80271	23.614	5.14109	50.7711	61.2871	46.854	41.637	44.3548	197.14	17.1513	34.4475	5.80111	11.3107	1407.16	3.58966	1.94861	169.585	253.201	1.40183	1.20365	9.02788
Taraxacum tortilobum	2.72398	3055.43	2.40138	35.9334	6.38533	84.3694	97.39	47.948	51.0193	30.7186	172.391	18.7351	117.535	4.06123	13.4552	2018.83	4.65674	1.68605	249.996	296.717	1.25761	1.27459	13.3553
Taxus baccata	6.52369	2567.62	2.46702	30.4475	10.3255	60.9685	87.9009	39.6605	58.734	23.4032	574.108	17.3325	45.033	9.83793	28.5943	2016.28	5.22415	2.59197	567.124	463.624	1.47108	1.54654	14.7144
Teesdalia nudicaulis	4.88862	2561.25	2.59889	29.4392	4.13864	54.716	72.3529	68.2912	72.5747	35.0069	228.003	18.5855	77.6732	3.28881	11.3084	1904	4.77012	2.67537	254.064	334.922	0.968494	1.15534	10.8756
Tephroseris palustris	4.96515	8853.56	3.18228	609.187	21.8821	143.259	276.433	52.692	73.2239	55.6803	973.036	92.5892	464.666	11.1557	25.333	9465.54	24.2873	1.21322	407.182	715.278	0.934945	1.76951	33.628
Teucrium scordium	1.79712	3012.7	1.20398	60.3997	4.90862	46.1311	82.3404	18.0839	18.8062	13.5167	261.684	28.1318	67.3573	2.9793	6.52299	2401.12	5.80613	0.885946	102.765	198.627	0.499377	0.487779	9.80092
Teucrium scorodonia	7.7134	2550.81	2.09981	40.9075	8.84613	58.3561	91.3261	40.7909	61.5222	26.9656	980.476	35.1098	63.7258	12.4601	26.5364	2768.07	7.24298	2.75155	332.911	486.869	1.89202	2.49249	13.907	rrr
Thalictrum flavum	3.77498	6907.71	3.55916	155.239	9.15057	123.293	148.874	42.1097	46.1129	32.3185	523.467	65.0386	223.507	6.46768	29.2819	4253.55	12.0615	1.31833	219.76	442.312	0.922026	0.871277	21.5833
Thalictrum minus	3.11749	3768.85	2.70621	44.2803	6.57772	74.8513	72.5389	38.2929	45.3058	40.6734	345.541	23.7038	110.728	4.46058	21.1696	2331.26	4.65267	1.24364	208.723	367.097	0.551555	0.540357	14.3241
Thalictrum minus s. dunense	4.60732	2917.47	2.45509	20.4774	6.64795	65.0256	90.6123	52.423	36.6448	42.4491	178.597	15.5474	61.0398	5.04788	15.7071	1938.46	4.76988	2.49885	232.549	285.001	1.81753	1.82024	15.2419	rr
Thelypteris palustris	4.4795	7396.62	1.85466	147.904	10.3681	107.481	202.21	53.7639	71.953	31.2248	390.137	89.0452	125.309	7.26424	30.9784	3688.23	13.7886	1.23924	132.726	690.974	0.859451	0.758873	23.069
Thlaspi arvense	3.04158	3626.35	1.68037	85.6355	10.3059	116.58	107.036	24.326	28.2337	44.0262	904.222	87.557	416.505	3.96131	17.8337	2918.73	4.95676	1.65408	244.975	278.223	0.606887	0.583055	13.5824
Thymus pulegioides	2.90745	3029.05	4.30541	38.9366	6.75792	80.5179	89.4624	51.4048	47.6607	27.0343	211.572	22.8393	117.025	4.22944	10.0487	1746.86	4.18141	1.00767	176.148	249.786	0.901463	0.759078	13.2978
Thymus serpyllum	6.50252	3733	4.181	30.9184	8.10535	87.142	109.078	56.1006	71.8279	33.065	202.842	19.3181	116.994	4.12489	10.535	2365.03	4.86531	0.474358	225.294	298.654	1.66883	1.70095	17.9497	r
Tilia cordata	4.21122	2739.13	1.54814	29.4592	11.4483	54.1578	76.8514	32.3831	36.3792	25.4546	493.849	15.5528	44.6522	7.13395	19.9246	1073.04	2.58552	1.77909	414.063	240.123	1.0124	1.29384	9.22401	rr
Tilia platyphyllos	5.76609	2693.22	2.5168	28.0127	11.3059	60.6436	83.6356	31.5027	37.0427	18.5542	496.09	17.6471	48.0211	11.8041	20.5473	1315.1	3.7572	2.92607	385.024	176.22	1.35728	1.60805	9.05203
Torilis japonica	7.09474	3754.02	2.90311	61.073	8.16711	84.951	90.6621	37.0164	40.8499	39.3316	631.588	42.8839	152.789	6.38872	23.587	2750.32	5.79916	1.60504	294.735	366.428	1.291	0.920773	14.2308
Torilis nodosa	1.57788	4048.92	1.72559	205.056	6.17768	110.2	100.99	24.5987	27.2221	23.2777	465.968	37.1401	433.345	2.98934	8.34644	2168.14	6.21224	1.43575	121.957	273.789	0.683656	0.501725	9.64066
Tragopogon porrifolius	1.47017	2539.43	0.491958	110.839	4.54022	48.7837	45.2802	13.089	14.1519	13.2348	264.166	31.498	242.223	1.40123	5.4988	1217.78	2.83839	0.264563	82.578	110.408	0.201237	0.199914	5.61193	r
Tragopogon pratensis	2.24655	5203.01	2.06551	61.803	9.73403	107.133	89.42	43.0988	47.4103	31.5033	384.199	31.2796	179.562	3.83479	10.6059	3526.53	7.46778	0.958507	233.893	407.799	0.530407	0.559533	17.4294
Tragopogon pratensis s. minor	3.03067	6285.04	4.97118	88.9994	6.64572	136.124	138.638	84.8421	109.878	48.5447	258.23	24.7738	349.031	5.79624	22.0085	2655.33	6.379	1.22673	347.476	412.951	0.912442	0.844728	20.4363
Tragopogon pratensis s. orientalis	1.59831	7939.63	2.08389	71.6498	9.80775	89.8829	74.1834	54.838	41.3693	23.4704	465.651	25.4948	285.947	4.00368	11.1265	2884.84	6.12283	0.724696	165.156	284.389	0.784155	0.816828	13.2958
Tragopogon pratensis s. pratensis	2.50649	3968.67	1.6403	61.8865	5.35921	73.1199	74.18	30.14	31.9916	19.7113	403.513	27.9286	200.964	2.67406	8.04746	2492.19	6.20488	0.74588	209.466	248.225	0.557846	0.434678	10.56	rr
Trichophorum cespitosum s. germanicum	6.57693	2718.9	0.771637	20.9405	10.2837	57.5775	86.0937	77.1002	131.689	47.7136	671.165	51.3776	55.3087	7.44515	6.21791	3296.19	7.8164	2.6225	172.468	282.085	0.728836	0.900015	16.8973
Trifolium arvense	3.95972	3836.67	2.90592	139.847	7.07959	106.423	119.63	52.5971	56.1262	30.0296	197.619	19.4124	240.863	3.50369	11.0957	2031.97	4.51503	1.63009	251.313	297.205	1.28575	1.52866	14.5383	c
Trifolium campestre	3.01838	4313.48	3.87934	379.768	8.2682	119.162	127.507	52.5968	58.9344	33.8857	210.036	26.1883	399.634	3.75332	11.1453	2432.73	5.54312	1.42265	257.721	335.214	0.948067	0.946304	16.5167
Trifolium dubium	3.30097	7095.08	2.19505	378.793	10.894	120.305	133.177	45.9544	55.7409	30.7158	360.647	44.0342	421.979	4.67466	11.2499	4203.69	9.50224	1.15046	259.691	382.917	0.925944	0.93254	21.3506
Trifolium fragiferum	2.57352	6395.61	2.22627	600.125	10.9271	95.2246	157.591	31.8257	32.4766	38.5802	422.836	92.3101	358.263	4.91728	10.1343	4094.75	8.40477	0.923244	321.825	398.044	0.8401	1.10831	15.2738
Trifolium hybridum	4.52481	8118.21	3.75745	475.989	12.6612	142.247	197.398	49.4664	58.3853	38.7555	457.578	81.9065	389.5	6.97691	13.0431	5247	12.8935	1.14071	205.477	416.898	1.23881	1.08927	24.1828
Trifolium medium	4.40767	6253.75	3.97808	84.186	13.114	149.1	137.568	47.6489	60.5067	31.6108	542.659	26.178	205.554	6.37453	15.004	6276.47	11.3347	0.608637	454.493	474.011	1.33421	1.22871	22.2692
Trifolium micranthum	3.40067	6090.61	4.60852	113.521	11.9401	131.68	175.418	72.0142	54.7957	42.4527	232.515	37.5736	382.046	4.46916	10.5142	3751.1	9.3431	0.908345	370.937	343.278	1.00007	2.16508	21.1468	rr
Trifolium pratense	3.33228	6414.71	2.57531	511.024	10.479	107.867	124.67	36.9047	44.1099	29.3193	404.177	53.6054	320.202	4.41524	11.5087	4444.43	10.119	0.836554	239.849	383.743	0.94271	0.8174	20.2326	rr
Trifolium repens	3.25402	6664.9	2.90237	643.094	10.4062	135.347	144.098	38.4282	46.6063	35.49	477.906	58.2212	423.853	4.94041	12.7626	4965.59	11.4554	1.02192	341.659	523.213	1.01937	0.95285	20.8853
Trifolium scabrum	1.49116	3462.07	2.84715	718.766	7.21629	90.6446	104.654	54.614	62.8442	41.3055	109.558	31.3446	392.978	3.17701	10.7953	1904.94	4.94952	0.955647	212.293	266.866	0.955811	0.784288	13.8457
Trifolium striatum	2.35533	3466.77	2.62566	46.7971	7.82638	91.1294	103.24	41.2323	51.2219	30.6278	153.861	19.858	309.912	3.4379	9.20467	1821.61	4.47429	1.35013	215.944	240.217	0.801122	0.939832	11.5631
Triglochin maritima	2.97366	6136.22	2.15192	558.299	10.7202	87.5107	165.807	31.4071	29.6805	40.4134	399.327	91.0817	304.837	5.91387	12.0352	3962.66	9.78491	0.747858	132.762	272.57	0.833557	1.14668	14.1207
Triglochin palustris	4.47306	4997.13	5.13044	664.491	11.5321	100.866	141.899	29.5967	30.9965	34.3978	353.783	79.4923	412.627	5.68956	12.1186	6770.81	13.0838	0.985968	397.452	612.337	1.67122	1.97201	16.7951
Tripleurospermum maritimum	3.94212	5165.74	2.5316	614.156	9.50172	147.052	163.211	38.0563	45.1333	46.2369	582.162	116.163	471.785	5.42592	19.2227	4086.85	7.71302	2.36066	336.064	543.285	1.02522	1.37277	21.1244
Trisetum flavescens	2.41138	4280.8	2.01	62.8529	7.54973	88.267	85.4937	36.6935	38.9609	24.3371	424.028	31.2523	245.554	2.67104	8.09238	2999.54	6.64246	0.742222	237.331	315.704	0.592689	0.491256	12.9781
Triticum aestivum	5.18314	6086.61	3.25702	91.0687	14.0776	174.077	129.144	35.7891	42.1386	47.0848	1027.13	63.1615	437.013	3.93904	23.024	3975.57	7.40417	1.99728	488.509	690.827	1.43829	1.5148	17.1079	c
Tuberaria guttata	3.97491	2223.85	1.30164	32.1247	5.01414	48.5227	86.2466	57.4949	81.2334	48.6766	122.486	24.5108	46.4492	3.43473	5.49837	1637.76	3.71063	0.71786	191.798	219.931	0.585047	0.946882	12.4438
Tussilago farfara	5.014	4315.36	2.72031	472.625	9.31713	121.019	143.004	40.9567	50.076	47.0536	772.145	136.901	460.866	7.32404	23.3954	3828.72	7.68262	1.95396	331.524	379.875	1.13417	1.16133	19.0807	rrr
Typha angustifolia	4.23359	6599.23	4.75938	277.805	11.577	121.337	182.087	36.5055	55.1179	31.1971	397.774	82.4823	368.437	9.77298	28.2292	6088.43	14.1328	1.31917	171.166	653.758	1.29937	1.44401	24.0996
Typha latifolia	5.14513	7712.38	5.26821	331.962	14.1742	125.38	214.773	41.3216	58.1178	39.9924	481.593	93.2156	381.762	11.6066	31.1083	6705.57	15.8097	1.76979	198.869	649.553	1.66979	1.8447	27.7585
Ulmus glabra	5.82748	3072.57	2.09463	46.443	11.5805	63.0747	83.9935	54.6375	44.0959	22.2199	593.56	35.9408	113.816	8.66093	19.0067	2015.21	4.72325	3.48688	260.381	277.881	1.60004	1.82551	10.682
Ulmus minor	5.38717	2856.62	1.54546	41.7367	8.34187	60.2952	71.6728	34.0198	32.4933	19.6784	732.032	23.9828	77.8406	5.74023	16.1029	1476.23	3.27497	2.21702	310.125	203.919	1.72243	1.32604	9.69836
Urtica dioica	6.92596	4988.03	2.70352	154.416	16.4984	113.684	176.054	54.7677	67.7007	53.0541	873.558	103.359	230.789	9.38476	23.7722	5643.03	12.0099	1.79551	324.204	577.562	1.78251	1.88297	26.3978
Urtica urens	6.79726	5105.97	4.99961	224.893	9.08314	177.133	135.769	42.0631	52.0728	39.7703	712.447	56.0256	397.449	3.76194	17.6802	3733.1	6.35318	1.78281	522.843	652.89	1.44407	1.5356	14.0469
Utricularia minor	8.01376	6445.58	2.00662	172.686	10.7939	134.624	146.127	26.5144	41.1117	24.7636	378.38	85.6663	195.394	8.76618	26.9038	3420.97	11.5444	2.14618	125.132	590.958	0.848117	0.946469	23.5407
Utricularia vulgaris	4.29948	5132.43	3.90962	149.676	11.0222	95.8358	158.87	26.0716	39.6725	28.7127	623.411	80.8181	334.252	10.3103	30.2735	5337.93	12.3572	1.54947	181.238	541.938	0.989962	0.752716	21.1714	r
Vaccinium myrtillus	5.36341	1367.96	1.40582	32.692	9.55155	44.2355	68.1457	49.27	61.083	42.6267	491.961	20.0314	34.2596	9.72455	13.1821	2035.49	4.81632	2.12503	237.893	396.688	0.823501	0.949655	13.0032
Vaccinium uliginosum	4.52279	3054.08	0.903626	38.5621	8.24806	68.1061	130.787	104.993	141.273	39.4207	1061.56	127.508	93.4168	11.4746	7.18298	3548.87	23.9753	2.16833	194.615	332.109	1.33117	1.48324	20.3937
Vaccinium vitis-idaea	5.19239	1606.39	0.945972	32.7139	11.9099	52.6763	79.898	63.9966	73.8723	54.2575	568.499	92.9222	49.7684	9.66501	8.8709	2805.26	10.5263	2.05154	181.944	323.392	0.963035	0.910043	14.3379	rrr
Valeriana dioica	4.09885	6441.02	1.9084	103.842	7.80464	71.2823	184.17	36.5052	44.2786	25.0903	407.807	62.2457	105.517	5.79402	21.7345	2890.66	12.2884	1.24744	166.59	407.172	0.557632	0.494907	18.1394
Valeriana officinalis	5.25608	8773.62	3.27351	176.842	15.11	119.352	227.533	62.2356	74.1044	57.676	591.01	91.0149	222.408	7.23845	25.9808	6345.57	15.406	1.30935	191.957	552.582	1.19563	1.1155	29.882	r
Valerianella dentata	2.41634	7661.33	1.8145	70.4892	18.2075	121.122	178.792	62.5405	53.7478	60.5505	505.209	36.565	315.071	2.90081	14.2928	7946.93	16.1166	2.53528	89.6216	233.508	1.02757	0.685583	40.116
Valerianella locusta	2.39305	5179.39	2.27943	87.7602	9.05566	136.996	111.088	61.6587	60.1649	31.5696	406.912	26.0769	335.032	3.6263	13.2758	3368.49	6.9689	1.78976	297.781	433.068	0.600933	0.669879	20.8602	rrr
Verbascum densiflorum	7.23545	3337.29	4.57018	128.431	9.34074	136.372	109.229	39.6096	50.9479	43.8363	717.765	38.965	383.972	6.2659	32.7303	3932.08	5.07643	1.89418	463.07	726.755	1.43314	2.47293	11.3422
Verbascum nigrum	5.6817	3432.28	4.22301	82.1512	7.31175	88.7621	80.8161	35.0669	39.9878	40.7286	625.719	25.0506	282.228	5.7589	32.9239	2465.56	4.74537	1.67692	307.372	363.378	1.09146	1.07074	11.5748
Verbascum thapsus	6.05466	3233.1	3.45904	70.3615	5.45937	103.917	123.745	50.0901	54.1303	33.7237	398.36	31.6418	245.866	6.48072	32.5001	2271.54	5.40286	1.95744	362.975	391.24	1.12909	1.01579	14.5726
Verbena officinalis	3.8838	5135.24	2.38362	268.696	6.21721	120.258	132.463	43.0811	49.3433	42.2763	550.285	31.3509	412.653	4.80833	21.929	3462.95	6.68637	1.20058	574.651	522.846	0.836483	0.843254	15.7965
Veronica agrestis	3.22903	6264.19	2.52032	104.477	10.5345	182.294	151.927	32.864	39.3095	40.1	578.942	43.3096	467.763	3.55669	15.4096	3775.83	6.5625	1.79881	583.276	728.17	0.692004	0.889725	16.2364
Veronica anagallis-aquatica	2.90105	8126.51	3.55144	318.623	18.0095	118.621	231.418	45.179	64.65	46.6062	861.185	87.7629	459.824	6.20321	21.2188	8410.9	20.3013	1.32593	233.011	593.321	0.970459	1.08775	31.7998
Veronica arvensis	3.34429	5317.37	2.17217	61.33	7.43703	128.924	134.1	71.2292	67.2182	35.7197	293.744	25.8411	324.001	4.32821	11.8583	2901.73	6.54124	2.5227	344.075	425.455	1.00509	1.11112	16.5547
Veronica austriaca s. teucrium	1.63528	3128.47	2.29844	48.6806	5.82901	69.9694	56.7855	31.7286	33.2712	31.2826	243.363	20.8505	137.72	2.33132	8.13847	1647.45	3.55633	1.03439	167.487	241.633	0.50145	0.467431	10.9558
Veronica beccabunga	4.96083	6524.17	3.55669	224.22	14.4568	106.831	237.333	44.5919	62.2586	44.2417	433.382	88.1745	435.519	6.5896	21.8993	6747.82	16.903	1.16193	200.095	546.67	1.17867	0.662754	25.9931	rrr
Veronica catenata	2.85424	7108.14	2.99776	351.301	15.9476	101.451	205.595	38.8494	49.0584	44.4165	488.689	88.0781	398.477	5.28651	14.5322	7261.62	15.3788	0.910259	238.381	551.883	0.852637	1.0729	28.8586
Veronica chamaedrys	7.84411	5839.08	2.65945	55.3723	11.1257	110.32	120.595	54.8535	62.553	48.654	619.036	33.0478	188.456	5.69689	25.5302	4162.37	9.21043	1.39019	276.294	443.25	1.4462	1.25489	23.8918
Veronica filiformis	6.01186	7547.72	1.3083	151.332	15.3521	147.206	187.324	62.1054	74.8762	57.2164	556.94	75.1258	494.418	6.45798	19.5363	5036.26	13.6822	1.52634	381.678	479.562	1.47997	0.698474	24.8636
Veronica hederifolia	7.28613	2989	1.72903	63.0279	7.94578	72.3817	78.9088	37.5929	39.4512	18.8179	1091.04	35.7228	287.508	7.92026	28.3466	2293.06	5.05685	1.64208	344.736	351.404	1.3662	1.21665	12.2929
Veronica hederifolia s. hederifolia	6.98673	4461.51	1.96136	84.3123	11.1746	133.533	104.366	44.4979	40.5078	20.9367	1039.9	56.2264	431.336	7.24641	29.1324	2949.16	7.08867	3.14644	302.579	382.815	1.246	0.798448	18.1722
Veronica longifolia	3.02804	8170.68	2.14845	213.64	12.4064	143.212	310.222	51.5422	65.9455	37.2896	530.388	64.0435	164.845	5.5585	27.2087	8101.19	21.8858	1.01954	220.987	998.631	0.541375	0.55221	26.8586
Veronica montana	3.59205	3470.49	2.80714	48.9152	17.6249	61.7539	86.3316	35.4256	28.9825	31.9706	244.94	29.9173	56.5301	4.16568	15.5354	1868.02	4.73098	0.904641	401.932	144.092	0.795309	0.871976	13.7883
Veronica officinalis	7.81131	2564.55	1.84929	39.1793	6.32507	69.5144	94.3232	50.7579	49.9335	34.472	311.641	27.3415	89.5964	6.96695	12.6828	2004.56	4.75226	1.85293	210.68	282.883	1.78082	2.03968	12.3055
Veronica persica	3.17833	3384.03	1.39605	92.0644	8.61004	118.606	83.9281	25.6938	28.5511	39.3715	825.368	71.3949	405.573	3.96264	12.936	2679.97	4.92753	1.42044	243.661	487.067	0.543504	0.545794	11.5074
Veronica prostrata	2.07457	2717.59	4.15292	33.6057	5.03644	72.8393	79.1506	32.8341	43.3084	27.0517	131.567	18.2755	92.3749	2.56126	11.7177	1537	3.62442	1.20461	191.193	233.322	0.834693	0.854543	9.56733
Veronica scutellata	3.92125	5302.95	2.58555	229.921	10.7269	117.153	203.93	30.6847	47.322	30.9272	407.964	72.3747	311.932	7.67888	18.6983	3941.9	14.8215	1.25427	305.337	722.078	0.7179	0.53849	20.4049	rrr
Veronica serpyllifolia	4.28773	8768.46	4.07131	103.793	12.8631	152.807	155.29	43.4087	55.6599	31.0428	499.2	53.8407	261.046	5.65679	13.5762	4730.47	10.4085	1.33658	278.068	460.459	0.881625	0.898619	23.4614
Viburnum opulus	4.48442	3597.32	1.80857	56.5256	15.2499	67.2186	145.575	45.4975	49.5401	48.2716	384.787	43.3134	85.05	6.57212	19.0785	3523.05	9.08044	1.1183	261.569	347.961	0.91933	1.02945	17.4124
Vicia cracca	5.12206	7982.83	3.45774	237.66	16.0874	112.79	162.854	46.8453	54.7272	39.3773	479.482	64.2238	228.377	6.18021	17.9211	5620.71	12.0051	1.11875	224.56	433.779	1.1191	0.967976	28.1832
Vicia hirsuta	4.24803	4477.22	3.01295	81.7873	8.84902	91.9714	104.518	37.8394	43.8893	42.9658	457.13	31.4328	325.521	4.03396	12.1081	2780.8	5.73689	3.87191	289.378	401.976	0.958049	1.00904	16.89
Vicia lathyroides	2.78083	2725.81	1.78293	61.0946	5.39556	74.757	97.4029	58.2941	50.3201	32.9662	200.657	23.5032	125.145	4.89697	10.1496	1570.81	4.05504	1.68726	213.35	263.869	1.03796	0.928382	10.738
Vicia sativa	5.16534	5085.34	4.3163	141.173	8.50518	91.7794	101.152	32.3553	40.8389	41.3635	485.687	32.6968	174.513	5.37517	16.2442	3159.86	6.46625	2.26739	278.819	420.445	1.20476	1.09946	18.7545
Vicia sativa s. nigra	4.41981	4351.31	3.3717	119.619	8.14474	118.863	109.947	57.248	59.24	42.5595	347.664	27.8192	308.536	3.92342	11.9402	2445.78	5.23684	3.90955	327.78	408.843	1.08818	1.25958	13.9468
Vicia sativa s. sativa	4.35418	4002.7	2.73459	107.418	7.34169	97.1954	90.5485	30.2242	36.1173	30.373	444.968	39.3104	404.654	4.92564	13.0888	3579.77	7.15647	2.15541	210.479	389.806	1.09219	1.03003	20.4393
Vicia sepium	8.60142	5144.56	2.0787	62.6369	9.87794	83.3866	92.1269	57.6603	54.9562	47.5129	705.449	38.5578	223.367	6.80271	27.4166	3258.96	7.16644	1.3259	180.968	265.147	1.42518	0.894351	17.9919
Vicia tetrasperma	3.27186	4043.58	1.99142	527.133	7.36551	89.5745	105.836	28.4153	35.8169	35.7619	539.413	42.2598	466.252	4.92326	15.5019	2870.38	6.76521	1.8111	196.524	366.073	0.808187	0.619152	14.5678
Vicia tetrasperma s. tetrasperma	4.21556	5337.32	2.73481	92.3746	11.7826	96.9987	113.142	34.9725	45.696	27.4834	459.336	44.8474	469.795	5.55469	12.5699	3779.94	8.0706	0.9561	221.945	311.978	0.905855	0.805258	20.4964
Vinca minor	4.16387	2579.23	1.88218	34.6168	16.416	50.3177	78.9221	36.667	35.7574	27.9239	530.722	23.3661	47.3268	6.35723	20.5969	1510.08	4.72571	1.71818	458.977	134.905	1.01347	1.17855	9.05771
Viola arvensis	4.31358	3803.03	2.56767	73.3823	8.29155	109.223	108.622	32.3014	43.3645	37.5144	518.343	26.9314	324.943	2.95911	13.0135	2376.98	4.6423	2.57269	396.007	449.321	1.05701	1.15192	11.0977
Viola canina	7.06125	3601.36	2.17389	43.299	15.0309	76.8135	130.187	81.6433	85.672	42.5493	286.849	29.8863	89.7718	6.71585	9.88624	3021.25	5.6825	0.911748	223.257	354.574	1.39788	1.89184	28.8165
Viola curtisii	2.98505	2075.66	2.19107	39.3497	4.26356	48.6079	92.3139	53.1784	46.8116	27.0142	205.701	23.1057	87.5307	4.67323	12.4792	1515.56	3.68202	1.63447	231.219	265.666	1.1482	0.907253	11.5988	c
Viola hirta	7.03537	2772.51	3.79172	50.8091	6.71691	65.8382	90.9641	41.2789	40.5791	40.0258	439.235	29.8499	105.6	5.17925	29.4586	2001.79	4.7268	1.54601	221.176	296.277	1.09469	0.690343	13.3742
Viola odorata	6.00517	2815.38	1.46795	37.6217	8.74403	81.098	90.8396	41.8097	35.7935	20.4488	1030.78	23.3522	85.7159	5.95802	22.5822	3351.67	7.70291	1.31276	555.299	566.554	1.55551	1.3508	14.4914
Viola palustris	4.75508	7168.51	2.11299	139.374	9.66885	73.6112	183.587	43.3019	56.024	26.4878	469.243	67.4354	131.456	8.43572	22.9496	3070.07	12.17	1.87806	182.887	404.775	0.725429	0.697967	23.0482
Viola persicifolia	4.04461	6781.21	2.80648	83.6904	9.37895	62.0137	80.1706	39.4247	31.5988	23.6414	406.874	33.329	88.9337	4.82176	8.01683	3749.92	5.65899	0.647343	149.448	245.777	0.51621	0.54467	23.4808
Viola reichenbachiana	3.13143	2520.06	1.05799	33.2644	11.3345	46.2943	65.8031	32.2206	25.0504	24.571	332.208	19.5878	42.322	3.93619	15.774	1473.4	3.69648	1.12508	196.142	135.143	0.797653	1.00901	9.54059	rrr
Viola reichenbachiana + V. riviniana	4.63352	3148.76	1.46098	39.6666	13.4133	57.4305	101.713	36.4301	43.7784	39.4014	568.573	43.1785	67.936	6.43719	28.2454	2316.77	6.05735	1.44202	328.325	311.543	0.924324	0.988524	12.5016
Viola riviniana	5.40679	2982.77	2.0513	44.0941	11.3012	61.5201	96.4485	33.6058	38.4646	36.2219	641.481	28.8535	61.7485	6.24071	29.9615	2820.82	6.39155	1.5465	326.857	366.534	1.17217	1.69137	14.7418
Viola rupestris	3.69068	2099.36	1.41889	31.8256	5.29767	59.8503	78.3472	46.5363	40.913	24.196	177.549	19.294	89.7621	3.68232	6.88623	1415.49	3.45214	1.21433	158.886	196.667	0.736284	0.71664	9.90471
Viola tricolor	3.0155	2896.72	2.47459	53.3857	4.8972	65.9412	104.933	69.226	65.047	34.7349	192.011	24.963	146.962	3.30964	14.6611	1857.36	4.48232	2.4209	285.269	291.315	1.5763	1.61871	13.227
Vulpia bromoides	5.41589	5469.52	4.44738	62.4677	10.0354	137.594	126.649	51.5755	62.9067	32.7085	231.672	21.0775	456.958	3.63274	11.4645	2932.16	6.74847	1.02331	413.457	320.135	1.97517	2.31935	25.2242
Vulpia myuros	5.52321	3815.83	4.74566	50.3186	6.25785	96.7256	117.115	48.9215	65.8913	37.9705	257.771	16.3413	201.584	2.23917	14.4206	2032.14	4.44811	2.72665	421.792	311.254	2.16144	2.53529	13.865
