# Supplementary material for: Why Some Plant Species Are Rare
Source: PLoS One. 2014 Jul 23;9(7):e102674. doi: 10.1371/journal.pone.0102674 (PMC4108336; doi:10.1371/journal.pone.0102674)
Supplement: Appendix S2 — Average range of the red list species per rarity category and the ranking (1–4) of the category per abiotic factor including the overall averages of the abiotic parameters for the ranking. (XLSX) [file pone.0102674.s002.xlsx]

## Sheet: Sheet1
Averag range of the red list species per rarity category and the ranking (1-4) of the category per abiotic factor
		C_N	Ca_H2O	CaCO3	Cl	C_total	EC	K_H2O	Mg_H2O	MHG	MLG	MSG	moist	Na_H2O	NH4_CaCl2	NO3_CaCl2	N_total	Organic matter	P_CaCl2	P_citric acid	P_total	pH_H2O	pH_KCl
unit	n	-	mg/kg	mg/kg	mg/kg	mg/kg	mS	mg/kg	mg/kg	cm -surface	cm -surface	cm -surface	%	mg/kg	mg/kg	mg/kg	mg/kg	%	mg/kg	mg/kg	mg/kg	-	-
c		5.30938	4635.51	2.26996	170.133	10.9332	521.911	86.7322	148.356	51.889	65.3622	36.0728	19.9255	206.06	6.59612	12.849	3690.71	9.40089	1.5016	222.906	398.871	0.94206	0.98226
c s.e.		2.34345	1676.25	1.17575	199.832	3.19639	190.701	22.1523	68.6224	20.582	28.8697	10.1371	6.2713	132.9	2.86277	7.35853	1123.73	4.21348	0.792152	63.3283	158.784	0.298957	0.362819
r		4.43815	4876.43	2.52909	207.605	10.157	487.964	91.5309	157.181	46.8601	56.8476	34.2732	19.281	226.753	6.1575	15.0453	3761.6	9.42187	1.26942	226.141	398.58	0.990566	1.00733
r s.e.		2.01466	1897.38	1.28152	215.214	3.33236	230.387	30.9186	66.3242	21.3074	31.3113	10.1524	7.01997	143.333	2.60905	7.7899	1557.02	4.37772	0.633781	88.978	163.473	0.430321	0.42071
rr		4.44501	4836.62	2.58445	163.497	9.78761	477.84	86.571	136.17	44.2933	51.5169	32.2454	17.0824	200.547	5.35799	13.959	3262.27	7.7413	1.22632	222.484	338.969	0.982529	1.01504
rr s.e.		2.05582	1865.79	1.30401	200.2	3.41993	216.364	27.1578	62.0561	17.1113	21.8481	10.6722	6.09425	124.898	2.32785	7.48816	1331.42	3.79171	0.740433	87.6261	158.789	0.426625	0.556666
rrr		3.85866	4365.39	2.42836	123.778	8.41117	443.343	83.9654	128.627	48.673	53.1152	36.1155	16.0036	203.649	4.73304	12.2918	3185.53	7.31303	1.06871	200.238	307.577	0.903112	0.937029
rrr s.e.		2.28738	1967.06	1.36245	170.384	4.05603	229.452	27.9998	70.4185	19.5127	25.7863	12.2142	8.61119	126.049	2.46345	6.00426	1913.56	5.04898	0.750658	80.4087	152.561	0.479041	0.549017
																									average	s.e.	n
c		4	2	1	3	4	4	3	3	4	4	3	4	3	4	2	3	3	4	3	4	2	2		3.13636	0.888844	35
r		2	4	3	4	3	3	4	4	2	3	2	3	4	3	4	4	4	3	4	3	4	3		3.31818	0.716231	53
rr		3	3	4	2	2	2	2	2	1	1	1	2	1	2	3	2	2	2	2	2	3	4		2.18182	0.852803	58
rrr		1	1	2	1	1	1	1	1	3	2	4	1	2	1	1	1	1	1	1	1	1	1		1.36364	0.789542	44
		c-r					r-rr					rr-rrr					c-rr					c-rrr					r-rrr
		t-Test: Paired Two Sample for Means					t-Test: Paired Two Sample for Means					t-Test: Paired Two Sample for Means					t-Test: Paired Two Sample for Means					t-Test: Paired Two Sample for Means					t-Test: Paired Two Sample for Means
			Variable 1	Variable 2				Variable 1	Variable 2				Variable 1	Variable 2				Variable 1	Variable 2				Variable 1	Variable 2				Variable 1	Variable 2
		Mean	3.13636	3.31818			Mean	3.31818	2.18182			Mean	2.18182	1.36364			Mean	3.13636	2.18182			Mean	3.13636	1.36364			Mean	3.31818	1.36364
		Variance	0.790043	0.512987			Variance	0.512987	0.727273			Variance	0.727273	0.623377			Variance	0.790043	0.727273			Variance	0.790043	0.623377			Variance	0.512987	0.623377
		Observations	22	22			Observations	22	22			Observations	22	22			Observations	22	22			Observations	22	22			Observations	22	22
		Pearson Correlation	-0.4454				Pearson Correlation	0.13466				Pearson Correlation	-0.456481				Pearson Correlation	-0.662479				Pearson Correlation	-0.00616861				Pearson Correlation	-0.551178
		Hypothesized Mean Difference	0				Hypothesized Mean Difference	0				Hypothesized Mean Difference	0				Hypothesized Mean Difference	0				Hypothesized Mean Difference	0				Hypothesized Mean Difference	0
		df	21				df	21				df	21				df	21				df	21				df	21
		t Stat	-0.62361				t Stat	5.13892				t Stat	2.73741				t Stat	2.81946				t Stat	6.97255				t Stat	6.91087
		P(T<=t) one-tail	0.2698				P(T<=t) one-tail	2.16034e-05				P(T<=t) one-tail	0.00617019				P(T<=t) one-tail	0.00513556				P(T<=t) one-tail	3.4641e-07				P(T<=t) one-tail	3.95425e-07
		t Critical one-tail	1.72074				t Critical one-tail	1.72074				t Critical one-tail	1.72074				t Critical one-tail	1.72074				t Critical one-tail	1.72074				t Critical one-tail	1.72074
		P(T<=t) two-tail	0.539599				P(T<=t) two-tail	4.32069e-05				P(T<=t) two-tail	0.0123404				P(T<=t) two-tail	0.0102711				P(T<=t) two-tail	6.92821e-07				P(T<=t) two-tail	7.90851e-07
		t Critical two-tail	2.07961				t Critical two-tail	2.07961				t Critical two-tail	2.07961				t Critical two-tail	2.07961				t Critical two-tail	2.07961				t Critical two-tail	2.07961
